# Supplementary material for: H3K18la-PSMG1 Axis in Bladder Cancer Progression: Curcumin as a Therapeutic Candidate
Source: Int J Biol Sci. 2026 May 29;22(11):5953–68. doi: 10.7150/ijbs.135180 (PMC13282777; doi:10.7150/ijbs.135180)
Supplement: Supplementary file 2 — Supplementary material 1 and 2. [file ijbsv22p5953s2.zip]

Archive with 2 entries (2 files):
- Supplementary material 2-Differentially Expressed Proteins.xlsx
- Supplementary Material 1-Machine Learning.docx
