# Supplementary material for: H3K18la-PSMG1 Axis in Bladder Cancer Progression: Curcumin as a Therapeutic Candidate
Source: Int J Biol Sci. 2026 May 29;22(11):5953–68. doi: 10.7150/ijbs.135180 (PMC13282777; doi:10.7150/ijbs.135180)
Supplement: Supplementary file 3 — Supplementary tables. [file ijbsv22p5953s3.zip]

Archive with 24 entries (24 files):
- Table S1-bulk RNA-seq MIBC.RGs.csv
- __MACOSX/._Table S1-bulk RNA-seq MIBC.RGs.csv
- Table S1-bulk RNA-seq MIBC.xlsx
- __MACOSX/._Table S1-bulk RNA-seq MIBC.xlsx
- Table S2-Protein MIBC.RGs.csv
- __MACOSX/._Table S2-Protein MIBC.RGs.csv
- Table S4-MIBC.RGs uniCox.xlsx
- __MACOSX/._Table S4-MIBC.RGs uniCox.xlsx
- Table S5-Model genes.csv
- __MACOSX/._Table S5-Model genes.csv
- Table S2-Protein MIBC.xlsx
- __MACOSX/._Table S2-Protein MIBC.xlsx
- Table S3-MIBC.RGs.csv
- __MACOSX/._Table S3-MIBC.RGs.csv
- Table S3-MIBC.xlsx
- __MACOSX/._Table S3-MIBC.xlsx
- Table S5-Model genes.xlsx
- __MACOSX/._Table S5-Model genes.xlsx
- Table S6-Model genes uniCox.csv
- __MACOSX/._Table S6-Model genes uniCox.csv
- Table S6-Model genes uniCox.xlsx
- __MACOSX/._Table S6-Model genes uniCox.xlsx
- Table S4-MIBC.RGs uniCox.csv
- __MACOSX/._Table S4-MIBC.RGs uniCox.csv
