# Supplementary material for: H3K18la-PSMG1 Axis in Bladder Cancer Progression: Curcumin as a Therapeutic Candidate
Source: Int J Biol Sci. 2026 May 29;22(11):5953–68. doi: 10.7150/ijbs.135180 (PMC13282777; doi:10.7150/ijbs.135180)
Supplement: Supplementary file 3 — Supplementary tables. [file ijbsv22p5953s3.zip › Table S1-bulk RNA-seq MIBC.RGs.csv]

GSE32548			GSE32894			Geneset1
Genes	Module		Genes	Module		AACS
AACS	brown		A2ML1	black		AADAT
AADAT	brown		AARSD1	black		ABCA4
ABCA4	brown		ABCA13	black		ABCC1
ABCC1	brown		ABCF2	black		ABHD2
ABHD2	brown		ABCG1	black		ABI3
ABI3	brown		ABHD4	black		ACAP1
ACAP1	brown		ABR	black		ACBD6
ACBD6	brown		ABTB1	black		ACP2
ACP2	brown		ACAA2	black		ACP5
ACP5	brown		ACACA	black		ACTR8
ACTR8	brown		ACAT1	black		ACTRT1
ACTRT1	brown		ACBD7	black		ADA2
ADA2	brown		ACOT4	black		ADAMDEC1
ADAMDEC1	brown		ACTL6A	black		ADAP2
ADAP2	brown		ACYP1	black		ADAR
ADAR	brown		ADA2	black		ADCY6
ADCY6	brown		ADAM15	black		ADGRE2
ADGRE2	brown		ADAM17	black		ADGRG5
ADGRG5	brown		ADAM28	black		ADGRG6
ADGRG6	brown		ADAMTSL5	black		ADH5
ADH5	brown		ADHFE1	black		ADNP
ADNP	brown		AFG3L2	black		ADORA2A
ADORA2A	brown		AKR1B10	black		ADORA3
ADORA3	brown		AKR7A3	black		ADTRP
ADTRP	brown		ALOX12	black		AGPAT1
AGPAT1	brown		ALOX5	black		AHCTF1
AHCTF1	brown		AMACR	black		AIF1
AIF1	brown		AMOT	black		AIFM2
AIFM2	brown		AMT	black		AIFM3
AIFM3	brown		AMY2B	black		AJUBA
AJUBA	brown		ANAPC11	black		AK9
AK9	brown		ANGPTL4	black		AKIP1
AKIP1	brown		ANKAR	black		AKR1B15
AKR1B15	brown		ANLN	black		AKTIP
AKTIP	brown		ANP32B	black		ALB
ALB	brown		ANXA11	black		ALDH1A1
ALDH1A1	brown		ANXA3	black		ALDH2
ALDH2	brown		AP1M2	black		ALMS1
ALMS1	brown		AP2S1	black		ALOX5AP
ALOX5AP	brown		APCDD1	black		AMMECR1L
AMMECR1L	brown		APH1B	black		ANGPT1
ANGPT1	brown		APLN	black		ANKRD40
ANKRD40	brown		APOBEC3B	black		ANKS6
ANKS6	brown		APOM	black		ANO10
ANO10	brown		AQP11	black		ANOS1
ANOS1	brown		ARHGEF6	black		ANPEP
ANPEP	brown		ARMCX2	black		ANXA2R
ANXA2R	brown		ARPC2	black		ANXA5
ANXA5	brown		ASF1B	black		ANXA6
ANXA6	brown		ASMTL	black		AOAH
AOAH	brown		ASPA	black		AP1M2
AP1M2	brown		ASPM	black		AP1S2
AP1S2	brown		ASRGL1	black		AP2A2
AP2A2	brown		ATAD2	black		AP4M1
AP4M1	brown		ATF6	black		APBB1IP
APBB1IP	brown		ATL3	black		APEH
APEH	brown		ATP1A1	black		APEX1
APEX1	brown		ATP2B4	black		APLP2
APLP2	brown		ATP5F1D	black		APOBEC3A
APOBEC3A	brown		ATP5MC1	black		APOBEC3G
APOBEC3G	brown		ATP5MF	black		APOC2
APOC2	brown		ATP6V0B	black		APOE
APOE	brown		ATP6V0E2	black		APOL3
APOL3	brown		ATP6V1C1	black		APOL6
APOL6	brown		AURKA	black		AQP12A
AQP12A	brown		AURKAIP1	black		AQP9
AQP9	brown		AURKB	black		ARC
ARC	brown		B3GALT4	black		ARFGAP3
ARFGAP3	brown		B4GALT3	black		ARHGAP10
ARHGAP10	brown		BAIAP2L2	black		ARHGAP15
ARHGAP15	brown		BANF1	black		ARHGAP22
ARHGAP22	brown		BARD1	black		ARHGAP25
ARHGAP25	brown		BATF	black		ARHGAP27
ARHGAP27	brown		BCAM	black		ARHGAP30
ARHGAP30	brown		BCAR3	black		ARHGAP4
ARHGAP4	brown		BCL11B	black		ARHGAP45
ARHGAP45	brown		BCL2L12	black		ARHGAP9
ARHGAP9	brown		BDH1	black		ARHGDIB
ARHGDIB	brown		BEX1	black		ARHGEF11
ARHGEF11	brown		BEX4	black		ARHGEF19
ARHGEF19	brown		BIRC5	black		ARHGEF3
ARHGEF3	brown		BLM	black		ARID4B
ARID4B	brown		BMERB1	black		ARL6IP1
ARL6IP1	brown		BOLA2	black		ARMC5
ARMC5	brown		BOLA3	black		ARPC1B
ARPC1B	brown		BRCA1	black		ARPC4
ARPC4	brown		BRI3BP	black		ARRDC1
ARRDC1	brown		BSN	black		ARSB
ARSB	brown		BTF3	black		ASB9
ASB9	brown		BTG3	black		ASGR1
ASGR1	brown		BUB1	black		ASGR2
ASGR2	brown		BUB1B	black		ASPH
ASPH	brown		BYSL	black		ASPHD2
ASPHD2	brown		C10orf67	black		ATF5
ATF5	brown		C12orf56	black		ATG3
ATG3	brown		C15orf48	black		ATL1
ATL1	brown		C17orf58	black		ATP1B2
ATP1B2	brown		C18orf54	black		ATP6V0D1
ATP6V0D1	brown		C1orf112	black		ATP6V1A
ATP6V1A	brown		C1RL	black		ATP6V1B2
ATP6V1B2	brown		C22orf39	black		ATP8B2
ATP8B2	brown		C5	black		ATP8B4
ATP8B4	brown		C5orf34	black		ATRN
ATRN	brown		C7orf50	black		ATXN1L
ATXN1L	brown		C9orf40	black		B2M
B2M	brown		CA2	black		B4GALT4
B4GALT4	brown		CACNA1H	black		B4GALT5
B4GALT5	brown		CALR	black		BAG6
BAG6	brown		CANT1	black		BAIAP3
BAIAP3	brown		CAPN12	black		BANP
BANP	brown		CASP4	black		BATF2
BATF2	brown		CASP8	black		BATF3
BATF3	brown		CATSPERE	black		BBOF1
BBOF1	brown		CBX1	black		BBS7
BBS7	brown		CBX2	black		BCAP29
BCAP29	brown		CBX7	black		BCAP31
BCAP31	brown		CCDC106	black		BCL2
BCL2	brown		CCDC15	black		BCL2A1
BCL2A1	brown		CCDC92	black		BCL3
BCL3	brown		CCNA2	black		BCLAF3
BCLAF3	brown		CCNB1	black		BCOR
BCOR	brown		CCNB2	black		BDNF
BDNF	brown		CCND1	black		BEST1
BEST1	brown		CCNE1	black		BFAR
BFAR	brown		CCNE2	black		BHLHE40
BHLHE40	brown		CCNF	black		BIRC6
BIRC6	brown		CCNI	black		BLK
BLK	brown		CCT5	black		BLTP2
BLTP2	brown		CD81	black		BMPR1A
BMPR1A	brown		CDC123	black		BOD1
BOD1	brown		CDC16	black		BRAF
BRAF	brown		CDC20	black		BRD1
BRD1	brown		CDC25A	black		BRSK1
BRSK1	brown		CDC25C	black		BSG
BSG	brown		CDC34	black		BST2
BST2	brown		CDC42EP5	black		BTBD3
BTBD3	brown		CDC7	black		BTG1
BTG1	brown		CDCA2	black		BTK
BTK	brown		CDCA3	black		BTN3A1
BTN3A1	brown		CDCA4	black		BTN3A2
BTN3A2	brown		CDCA5	black		BTN3A3
BTN3A3	brown		CDCA7	black		BTNL2
BTNL2	brown		CDCA8	black		BUD13
BUD13	brown		CDK2	black		C10orf88
C10orf88	brown		CDK5R1	black		C12orf29
C12orf29	brown		CDKAL1	black		C17orf100
C17orf100	brown		CDKN1A	black		C17orf75
C17orf75	brown		CDKN2A	black		C19orf12
C19orf12	brown		CDKN3	black		C19orf25
C19orf25	brown		CDT1	black		C19orf44
C19orf44	brown		CEACAM6	black		C1orf162
C1orf162	brown		CELSR3	black		C1orf35
C1orf35	brown		CENPA	black		C1orf54
C1orf54	brown		CENPE	black		C1QA
C1QA	brown		CENPF	black		C1QB
C1QB	brown		CENPJ	black		C1QC
C1QC	brown		CENPK	black		C2
C2	brown		CENPL	black		C2orf42
C2orf42	brown		CENPM	black		C3
C3	brown		CENPN	black		C3AR1
C3AR1	brown		CENPO	black		C5AR1
C5AR1	brown		CENPS	black		C6orf136
C6orf136	brown		CENPX	black		C8orf58
C8orf58	brown		CEP152	black		CA11
CA11	brown		CEP55	black		CA13
CA13	brown		CFH	black		CACNB3
CACNB3	brown		CHAF1A	black		CALCRL
CALCRL	brown		CHAF1B	black		CALHM6
CALHM6	brown		CHCHD2	black		CAMK1G
CAMK1G	brown		CHCHD3	black		CAMSAP3
CAMSAP3	brown		CHD1L	black		CANX
CANX	brown		CHEK1	black		CAPZB
CAPZB	brown		CHEK2	black		CARD11
CARD11	brown		CHRNB1	black		CARD16
CARD16	brown		CHST14	black		CARD8
CARD8	brown		CIAO1	black		CARD9
CARD9	brown		CIAO2B	black		CASP1
CASP1	brown		CIDEB	black		CASP6
CASP6	brown		CIP2A	black		CBLB
CBLB	brown		CIRBP	black		CBLC
CBLC	brown		CKAP2L	black		CBR3
CBR3	brown		CKS1B	black		CBY1
CBY1	brown		CKS2	black		CCAR2
CCAR2	brown		CLCC1	black		CCDC12
CCDC12	brown		CLDN8	black		CCDC120
CCDC120	brown		CLK1	black		CCDC126
CCDC126	brown		CMIP	black		CCDC174
CCDC174	brown		CMTM4	black		CCDC47
CCDC47	brown		CNDP2	black		CCDC50
CCDC50	brown		CNFN	black		CCDC69
CCDC69	brown		CNN2	black		CCDC89
CCDC89	brown		CNOT9	black		CCL13
CCL13	brown		CNTNAP2	black		CCL17
CCL17	brown		COCH	black		CCL18
CCL18	brown		COL9A2	black		CCL19
CCL19	brown		COPB2	black		CCL2
CCL2	brown		COPS6	black		CCL20
CCL20	brown		COX17	black		CCL21
CCL21	brown		COX6C	black		CCL22
CCL22	brown		CPSF4	black		CCL23
CCL23	brown		CRACD	black		CCL28
CCL28	brown		CRH	black		CCL3
CCL3	brown		CSAG1	black		CCL3L1
CCL3L1	brown		CSE1L	black		CCL3L3
CCL3L3	brown		CSNK1E	black		CCL4L1
CCL4L1	brown		CST3	black		CCL4L2
CCL4L2	brown		CTDSP1	black		CCL5
CCL5	brown		CTNNAL1	black		CCL8
CCL8	brown		CTNNBL1	black		CCNB1IP1
CCNB1IP1	brown		CTSO	black		CCNY
CCNY	brown		CX3CR1	black		CCPG1
CCPG1	brown		CYBA	black		CCR1
CCR1	brown		CYFIP2	black		CCR3
CCR3	brown		CYP1A2	black		CCR7
CCR7	brown		CZIB	black		CD14
CD14	brown		DBI	black		CD163
CD163	brown		DBNDD1	black		CD163L1
CD163L1	brown		DCTD	black		CD19
CD19	brown		DDAH2	black		CD1B
CD1B	brown		DDHD2	black		CD1C
CD1C	brown		DDX1	black		CD1D
CD1D	brown		DEF6	black		CD1E
CD1E	brown		DEK	black		CD2
CD2	brown		DELE1	black		CD209
CD209	brown		DENND1A	black		CD247
CD247	brown		DEPDC1	black		CD27
CD27	brown		DEPDC1B	black		CD300A
CD300A	brown		DGKA	black		CD300C
CD300C	brown		DGLUCY	black		CD300LF
CD300LF	brown		DHCR24	black		CD300LG
CD300LG	brown		DHCR7	black		CD33
CD33	brown		DHRS1	black		CD36
CD36	brown		DHRS12	black		CD37
CD37	brown		DIAPH3	black		CD38
CD38	brown		DKK1	black		CD3D
CD3D	brown		DNA2	black		CD3E
CD3E	brown		DNAJB11	black		CD3G
CD3G	brown		DNAJB6	black		CD4
CD4	brown		DNAJC4	black		CD47
CD47	brown		DNAJC5	black		CD48
CD48	brown		DNAJC9	black		CD5
CD5	brown		DNASE1L1	black		CD52
CD52	brown		DNER	black		CD53
CD53	brown		DNMT1	black		CD55
CD55	brown		DOCK1	black		CD6
CD6	brown		DOHH	black		CD68
CD68	brown		DOLPP1	black		CD69
CD69	brown		DONSON	black		CD7
CD7	brown		DPEP2	black		CD72
CD72	brown		DPH3	black		CD74
CD74	brown		DPYSL4	black		CD79A
CD79A	brown		DSC2	black		CD79B
CD79B	brown		DSCC1	black		CD82
CD82	brown		DSN1	black		CD83
CD83	brown		DTL	black		CD84
CD84	brown		DUSP1	black		CD86
CD86	brown		DUSP12	black		CD8A
CD8A	brown		DUSP22	black		CD9
CD9	brown		DYNC2I2	black		CD99L2
CD99L2	brown		DYRK4	black		CDC42BPA
CDC42BPA	brown		E2F2	black		CDH10
CDH10	brown		E2F3	black		CDIPT
CDIPT	brown		E2F6	black		CDK12
CDK12	brown		E2F7	black		CDK19
CDK19	brown		EBNA1BP2	black		CDK5RAP3
CDK5RAP3	brown		EBP	black		CDO1
CDO1	brown		ECE2	black		CDR2
CDR2	brown		ECT2	black		CDS1
CDS1	brown		EEF1D	black		CDYL
CDYL	brown		EIF4A2	black		CEBPB
CEBPB	brown		EIF4A3	black		CELF2
CELF2	brown		EIF4B	black		CELSR2
CELSR2	brown		EIF4EBP3	black		CEMP1
CEMP1	brown		EIPR1	black		CENATAC
CENATAC	brown		ELK1	black		CEP112
CEP112	brown		ELOC	black		CEP170B
CEP170B	brown		ELOVL7	black		CEP350
CEP350	brown		ENO1	black		CEP68
CEP68	brown		ENO2	black		CEP95
CEP95	brown		ENTPD4	black		CERS5
CERS5	brown		ENY2	black		CERT1
CERT1	brown		ERCC6L	black		CES1
CES1	brown		ESPL1	black		CETN3
CETN3	brown		EXO1	black		CETP
CETP	brown		EXOSC2	black		CFAP157
CFAP157	brown		EZH2	black		CFB
CFB	brown		FADS1	black		CFDP1
CFDP1	brown		FAM120B	black		CFI
CFI	brown		FAM136A	black		CHD6
CHD6	brown		FAM50B	black		CHERP
CHERP	brown		FAM81A	black		CHRDL2
CHRDL2	brown		FAM83D	black		CHST13
CHST13	brown		FAM91A1	black		CHST15
CHST15	brown		FANCD2	black		CIITA
CIITA	brown		FANCE	black		CKLF
CKLF	brown		FANCG	black		CLC
CLC	brown		FANCI	black		CLCNKA
CLCNKA	brown		FARSA	black		CLEC10A
CLEC10A	brown		FBXL15	black		CLEC12A
CLEC12A	brown		FBXL2	black		CLEC4A
CLEC4A	brown		FBXO5	black		CLEC4G
CLEC4G	brown		FCER1A	black		CLEC5A
CLEC5A	brown		FDPS	black		CLEC7A
CLEC7A	brown		FDX2	black		CLUH
CLUH	brown		FEN1	black		CMKLR1
CMKLR1	brown		FGF12	black		CMPK2
CMPK2	brown		FH	black		CMTM2
CMTM2	brown		FMO4	black		CNOT6
CNOT6	brown		FOS	black		COG4
COG4	brown		FOSB	black		COG7
COG7	brown		FOXC1	black		COIL
COIL	brown		FOXM1	black		COL20A1
COL20A1	brown		FOXRED2	black		COL4A3
COL4A3	brown		FSD1	black		COLEC12
COLEC12	brown		FST	black		COPS5
COPS5	brown		GAGE12G	black		COPS8
COPS8	brown		GALT	black		COQ7
COQ7	brown		GAMT	black		CORO1A
CORO1A	brown		GAS2L3	black		CORO7
CORO7	brown		GATC	black		COX6B1
COX6B1	brown		GCLM	black		CP
CP	brown		GCNT3	black		CPAMD8
CPAMD8	brown		GDF15	black		CPNE8
CPNE8	brown		GDPD3	black		CPTP
CPTP	brown		GGH	black		CPVL
CPVL	brown		GHDC	black		CR2
CR2	brown		GINS2	black		CREB3L4
CREB3L4	brown		GINS4	black		CRELD2
CRELD2	brown		GLB1L2	black		CRYBG2
CRYBG2	brown		GMFG	black		CSF1R
CSF1R	brown		GNE	black		CSF3R
CSF3R	brown		GNPTG	black		CSHL1
CSHL1	brown		GOSR2	black		CSNK1E
CSNK1E	brown		GPATCH3	black		CSRNP2
CSRNP2	brown		GPC2	black		CST7
CST7	brown		GPR137C	black		CTBS
CTBS	brown		GPR180	black		CTDNEP1
CTDNEP1	brown		GPRC5A	black		CTF1
CTF1	brown		GPRIN1	black		CTLA4
CTLA4	brown		GPSM2	black		CTNNA1
CTNNA1	brown		GPSM3	black		CTPS2
CTPS2	brown		GRK4	black		CTRL
CTRL	brown		GRM3	black		CTSB
CTSB	brown		GRWD1	black		CTSC
CTSC	brown		GSDME	black		CTSL
CTSL	brown		GSPT2	black		CTSS
CTSS	brown		GSS	black		CTSZ
CTSZ	brown		GSTK1	black		CTTNBP2NL
CTTNBP2NL	brown		GTPBP4	black		CX3CL1
CX3CL1	brown		GTSE1	black		CXCL1
CXCL1	brown		H1-0	black		CXCL10
CXCL10	brown		H2AX	black		CXCL11
CXCL11	brown		H2AZ1	black		CXCL13
CXCL13	brown		H3-3B	black		CXCL16
CXCL16	brown		H4C14	black		CXCL2
CXCL2	brown		H4C3	black		CXCL5
CXCL5	brown		HASPIN	black		CXCL6
CXCL6	brown		HELLS	black		CXCL8
CXCL8	brown		HERPUD2	black		CXCL9
CXCL9	brown		HES5	black		CXCR3
CXCR3	brown		HES6	black		CXCR4
CXCR4	brown		HIRIP3	black		CXCR5
CXCR5	brown		HJURP	black		CXCR6
CXCR6	brown		HK1	black		CXXC1
CXXC1	brown		HLA-DQB2	black		CXXC4
CXXC4	brown		HMGB2	black		CYB561A3
CYB561A3	brown		HMGCS1	black		CYB5R2
CYB5R2	brown		HMGN2	black		CYBB
CYBB	brown		HMMR	black		CYP1B1
CYP1B1	brown		HNRNPL	black		CYP27A1
CYP27A1	brown		HOMER2	black		CYP2W1
CYP2W1	brown		HOXA10	black		CYSLTR1
CYSLTR1	brown		HOXA2	black		CYTH4
CYTH4	brown		HOXA4	black		CYTIP
CYTIP	brown		HOXB2	black		CYTL1
CYTL1	brown		HOXB3	black		DCAF1
DCAF1	brown		HOXB4	black		DCANP1
DCANP1	brown		HOXB5	black		DCLRE1A
DCLRE1A	brown		HOXB6	black		DCPS
DCPS	brown		HOXB8	black		DCTN5
DCTN5	brown		HOXD8	black		DDR1
DDR1	brown		HROB	black		DDRGK1
DDRGK1	brown		HSD11B2	black		DDX28
DDX28	brown		HSD17B1	black		DDX43
DDX43	brown		HSFY2	black		DDX56
DDX56	brown		HSPA14	black		DDX60
DDX60	brown		HSPA1A	black		DEAF1
DEAF1	brown		HSPA4L	black		DEFB126
DEFB126	brown		HYLS1	black		DENND3
DENND3	brown		IAH1	black		DENND5A
DENND5A	brown		ICAM2	black		DENND5B
DENND5B	brown		ICOSLG	black		DGKD
DGKD	brown		ID2	black		DHX30
DHX30	brown		IDH2	black		DHX33
DHX33	brown		IDI1	black		DHX34
DHX34	brown		IFRD2	black		DICER1
DICER1	brown		IGBP1	black		DIP2A
DIP2A	brown		IGF2	black		DIP2C
DIP2C	brown		IGF2BP3	black		DIPK1A
DIPK1A	brown		IGFBP4	black		DIPK2B
DIPK2B	brown		IL17RB	black		DISP2
DISP2	brown		ILF2	black		DLG3
DLG3	brown		ILRUN	black		DLG5
DLG5	brown		IMPA2	black		DMBT1
DMBT1	brown		INCENP	black		DMKN
DMKN	brown		INSIG1	black		DMTN
DMTN	brown		INS-IGF2	black		DNAH9
DNAH9	brown		INTS10	black		DNAJB4
DNAJB4	brown		IQCC	black		DNASE1L3
DNASE1L3	brown		ISCU	black		DNASE2
DNASE2	brown		ITGB1BP1	black		DNMT3A
DNMT3A	brown		ITLN1	black		DOCK10
DOCK10	brown		ITM2C	black		DOCK11
DOCK11	brown		JUNB	black		DOCK2
DOCK2	brown		KBTBD11	black		DOK2
DOK2	brown		KCNG1	black		DOK4
DOK4	brown		KCNK5	black		DPY19L4
DPY19L4	brown		KIF11	black		DPYD
DPYD	brown		KIF14	black		DRAM1
DRAM1	brown		KIF15	black		DRG2
DRG2	brown		KIF18A	black		DTD1
DTD1	brown		KIF20A	black		DTX3
DTX3	brown		KIF23	black		DUT
DUT	brown		KIF24	black		DVL3
DVL3	brown		KIF2C	black		DYRK1B
DYRK1B	brown		KIF4A	black		E2F5
E2F5	brown		KIFC1	black		EAF2
EAF2	brown		KLC3	black		EBI3
EBI3	brown		KLF6	black		ECHDC3
ECHDC3	brown		KLHDC3	black		EDC3
EDC3	brown		KLHL3	black		EFL1
EFL1	brown		KNTC1	black		EFNA4
EFNA4	brown		KPNA2	black		EGR2
EGR2	brown		L3MBTL3	black		EGR3
EGR3	brown		LAGE3	black		EI24
EI24	brown		LAPTM4B	black		EID3
EID3	brown		LDLR	black		ELAC2
ELAC2	brown		LDOC1	black		ELANE
ELANE	brown		LETM1	black		ELAVL1
ELAVL1	brown		LFNG	black		ELF4
ELF4	brown		LGMN	black		ELMO1
ELMO1	brown		LHX4	black		ELMOD3
ELMOD3	brown		LIG3	black		ELOVL5
ELOVL5	brown		LIN7A	black		ELOVL6
ELOVL6	brown		LIPG	black		ELP2
ELP2	brown		LLGL1	black		ELP6
ELP6	brown		LMNB1	black		EMILIN2
EMILIN2	brown		LOXL1	black		EMP3
EMP3	brown		LPAR1	black		ENTPD1
ENTPD1	brown		LPCAT1	black		ENTPD5
ENTPD5	brown		LPP	black		EOMES
EOMES	brown		LRP4	black		EPB41L3
EPB41L3	brown		LRP8	black		EPC1
EPC1	brown		LRRC20	black		EPN3
EPN3	brown		LRRCC1	black		EPOR
EPOR	brown		LRRN1	black		EPS8L1
EPS8L1	brown		LRWD1	black		EPSTI1
EPSTI1	brown		LSM2	black		ERN1
ERN1	brown		LSM4	black		ESCO1
ESCO1	brown		LY6G5C	black		ESRP1
ESRP1	brown		MACO1	black		ETHE1
ETHE1	brown		MAD2L1	black		ETS1
ETS1	brown		MAD2L2	black		ETV5
ETV5	brown		MAGEA10	black		EVA1C
EVA1C	brown		MAGEA12	black		EVI2A
EVI2A	brown		MAGEA3	black		EVI2B
EVI2B	brown		MAGEA6	black		EVPL
EVPL	brown		MAGEA8	black		EXOC4
EXOC4	brown		MAGEC2	black		EXOC7
EXOC7	brown		MAN1C1	black		F13A1
F13A1	brown		MAP1LC3B	black		FAM149A
FAM149A	brown		MAP2K1	black		FAM20A
FAM20A	brown		MAP6D1	black		FAM24B
FAM24B	brown		MARS1	black		FAM83H
FAM83H	brown		MASTL	black		FAS
FAS	brown		MATCAP2	black		FBLIM1
FBLIM1	brown		MBOAT1	black		FBRSL1
FBRSL1	brown		MCFD2	black		FBXO41
FBXO41	brown		MCM10	black		FBXO6
FBXO6	brown		MCM2	black		FCER1G
FCER1G	brown		MCM3	black		FCGBP
FCGBP	brown		MCM4	black		FCGR1A
FCGR1A	brown		MCM5	black		FCGR2A
FCGR2A	brown		MCM6	black		FCGR2B
FCGR2B	brown		MCM7	black		FCGR3B
FCGR3B	brown		MCTP2	black		FCGRT
FCGRT	brown		MDC1	black		FCMR
FCMR	brown		MED10	black		FCN1
FCN1	brown		MED8	black		FCN3
FCN3	brown		MELK	black		FCRL2
FCRL2	brown		MESP1	black		FCRL3
FCRL3	brown		METTL4	black		FDCSP
FDCSP	brown		MFHAS1	black		FERMT3
FERMT3	brown		MIPEP	black		FFAR2
FFAR2	brown		MLF1	black		FGD2
FGD2	brown		MND1	black		FGF11
FGF11	brown		MNS1	black		FGL2
FGL2	brown		MORC4	black		FGR
FGR	brown		MPHOSPH9	black		FIG4
FIG4	brown		MRPL11	black		FKBP11
FKBP11	brown		MRPL12	black		FLNB
FLNB	brown		MRPL14	black		FLT3LG
FLT3LG	brown		MRPL2	black		FLVCR1
FLVCR1	brown		MRPL3	black		FLVCR2
FLVCR2	brown		MRPL36	black		FMO3
FMO3	brown		MRPL37	black		FNBP1
FNBP1	brown		MRPL49	black		FOLR2
FOLR2	brown		MRPL58	black		FOLR3
FOLR3	brown		MRPL9	black		FOXA2
FOXA2	brown		MRPS17	black		FOXK2
FOXK2	brown		MSH6	black		FPR1
FPR1	brown		MSRA	black		FPR2
FPR2	brown		MTBP	black		FPR3
FPR3	brown		MTHFD2	black		FRAS1
FRAS1	brown		MTMR4	black		FREM1
FREM1	brown		MTX1	black		FRK
FRK	brown		MUC15	black		FRRS1
FRRS1	brown		MVD	black		FTL
FTL	brown		MVP	black		FUT2
FUT2	brown		MXD3	black		FUT8
FUT8	brown		MXD4	black		FUT9
FUT9	brown		MYB	black		FXYD4
FXYD4	brown		MYEOV	black		FYB1
FYB1	brown		MYO19	black		FYN
FYN	brown		MYOM2	black		G0S2
G0S2	brown		NACA	black		G6PD
G6PD	brown		NAGPA	black		GABARAPL1
GABARAPL1	brown		NANP	black		GAD1
GAD1	brown		NASP	black		GAL
GAL	brown		NCAPD2	black		GAPT
GAPT	brown		NCAPD3	black		GAR1
GAR1	brown		NCAPG	black		GAREM1
GAREM1	brown		NCAPG2	black		GARIN5A
GARIN5A	brown		NDC80	black		GASK1B
GASK1B	brown		NDE1	black		GATB
GATB	brown		NDN	black		GATD1
GATD1	brown		NDRG1	black		GBGT1
GBGT1	brown		NDST2	black		GBP1
GBP1	brown		NEIL3	black		GBP4
GBP4	brown		NEK2	black		GBP5
GBP5	brown		NETO2	black		GCA
GCA	brown		NEU1	black		GCG
GCG	brown		NFKBIB	black		GCNT1
GCNT1	brown		NIPA2	black		GCNT2
GCNT2	brown		NKIRAS1	black		GEMIN5
GEMIN5	brown		NME1	black		GFI1
GFI1	brown		NME3	black		GGNBP2
GGNBP2	brown		NME4	black		GIMAP1
GIMAP1	brown		NMNAT2	black		GIMAP4
GIMAP4	brown		NMT1	black		GIMAP5
GIMAP5	brown		NMU	black		GIMAP6
GIMAP6	brown		NOL11	black		GIMAP7
GIMAP7	brown		NOP53	black		GIMAP8
GIMAP8	brown		NOTCH1	black		GIPC1
GIPC1	brown		NOTCH2NLA	black		GJB7
GJB7	brown		NOXA1	black		GK
GK	brown		NPDC1	black		GK2
GK2	brown		NPEPL1	black		GLA
GLA	brown		NPSR1	black		GLIPR1
GLIPR1	brown		NR1H4	black		GLIPR2
GLIPR2	brown		NR3C2	black		GLOD4
GLOD4	brown		NRBP1	black		GLRX
GLRX	brown		NRCAM	black		GMFG
GMFG	brown		NRIP1	black		GMPPA
GMPPA	brown		NRM	black		GNA13
GNA13	brown		NSDHL	black		GNG2
GNG2	brown		NSMCE1	black		GNL3
GNL3	brown		NUDT1	black		GNLY
GNLY	brown		NUDT18	black		GOLGA4
GOLGA4	brown		NUDT5	black		GOLGB1
GOLGB1	brown		NUF2	black		GOPC
GOPC	brown		NUP155	black		GPAM
GPAM	brown		NUP205	black		GPATCH1
GPATCH1	brown		NUP85	black		GPHN
GPHN	brown		NUSAP1	black		GPNMB
GPNMB	brown		ODC1	black		GPR183
GPR183	brown		OIP5	black		GPR34
GPR34	brown		OR11L1	black		GPR65
GPR65	brown		OR13A1	black		GPR84
GPR84	brown		ORAI3	black		GPSM3
GPSM3	brown		OSBPL10	black		GPT
GPT	brown		OTX1	black		GPX7
GPX7	brown		OXCT1	black		GRAP
GRAP	brown		PACSIN3	black		GRB10
GRB10	brown		PAICS	black		GRB2
GRB2	brown		PALS2	black		GRM2
GRM2	brown		PANK1	black		GRM8
GRM8	brown		PANK2	black		GRN
GRN	brown		PAQR4	black		GSDMD
GSDMD	brown		PARP1	black		GSG1L
GSG1L	brown		PARP3	black		GSTA1
GSTA1	brown		PBK	black		GSTA2
GSTA2	brown		PC	black		GSTA5
GSTA5	brown		PCGF6	black		GTF2IRD1
GTF2IRD1	brown		PCID2	black		GTPBP3
GTPBP3	brown		PCNA	black		GULP1
GULP1	brown		PDCD5	black		GYPC
GYPC	brown		PDE6B	black		GZMA
GZMA	brown		PDIA4	black		GZMB
GZMB	brown		PDIA6	black		GZMH
GZMH	brown		PDRG1	black		GZMK
GZMK	brown		PDSS1	black		H2AC18
H2AC18	brown		PFDN1	black		H2AC20
H2AC20	brown		PFKFB4	black		H2AC6
H2AC6	brown		PGAM5	black		H2AC8
H2AC8	brown		PGLS	black		H2BC21
H2BC21	brown		PGM3	black		H2BC8
H2BC8	brown		PHF1	black		H3C10
H3C10	brown		PHF11	black		H3C4
H3C4	brown		PHF5A	black		H3C7
H3C7	brown		PHGDH	black		H4C5
H4C5	brown		PIGO	black		HAPLN3
HAPLN3	brown		PIGU	black		HAPSTR1
HAPSTR1	brown		PIK3IP1	black		HAVCR2
HAVCR2	brown		PIMREG	black		HCAR1
HCAR1	brown		PJA2	black		HCAR2
HCAR2	brown		PKIB	black		HCAR3
HCAR3	brown		PKMYT1	black		HCK
HCK	brown		PLCG2	black		HCLS1
HCLS1	brown		PLCH1	black		HCN3
HCN3	brown		PLCH2	black		HCST
HCST	brown		PLCXD3	black		HDAC11
HDAC11	brown		PLK1	black		HDAC2
HDAC2	brown		PLK4	black		HDAC6
HDAC6	brown		PLOD2	black		HDAC7
HDAC7	brown		PLXDC2	black		HDAC8
HDAC8	brown		PLXNB3	black		HDGFL3
HDGFL3	brown		PMM2	black		HDHD5
HDHD5	brown		POGLUT3	black		HEBP2
HEBP2	brown		POLA1	black		HELZ2
HELZ2	brown		POLA2	black		HERC2
HERC2	brown		POLD1	black		HERC5
HERC5	brown		POLDIP2	black		HERC6
HERC6	brown		POLE2	black		HERPUD1
HERPUD1	brown		POLE3	black		HEXB
HEXB	brown		POLQ	black		HEXD
HEXD	brown		POLR2F	black		HEXIM1
HEXIM1	brown		POLR2G	black		HHEX
HHEX	brown		POMP	black		HINFP
HINFP	brown		POP1	black		HK3
HK3	brown		POP7	black		HLA-A
HLA-A	brown		POR	black		HLA-B
HLA-B	brown		POU4F1	black		HLA-C
HLA-C	brown		PPAN	black		HLA-DMA
HLA-DMA	brown		PPAT	black		HLA-DMB
HLA-DMB	brown		PPIH	black		HLA-DOA
HLA-DOA	brown		PPM1G	black		HLA-DOB
HLA-DOB	brown		PPP1R7	black		HLA-DPA1
HLA-DPA1	brown		PPT2	black		HLA-DPB1
HLA-DPB1	brown		PRC1	black		HLA-DQA1
HLA-DQA1	brown		PRCC	black		HLA-DQB1
HLA-DQB1	brown		PRCP	black		HLA-DRA
HLA-DRA	brown		PRDX1	black		HLA-DRB1
HLA-DRB1	brown		PREB	black		HLA-DRB3
HLA-DRB3	brown		PRIM1	black		HLA-DRB4
HLA-DRB4	brown		PRKD1	black		HLA-DRB5
HLA-DRB5	brown		PRPF4	black		HLA-E
HLA-E	brown		PRR11	black		HLA-F
HLA-F	brown		PRSS1	black		HLA-G
HLA-G	brown		PRSS2	black		HMGCR
HMGCR	brown		PRSS3	black		HNRNPA1L2
HNRNPA1L2	brown		PRSS8	black		HOMER1
HOMER1	brown		PRTFDC1	black		HOOK2
HOOK2	brown		PSAT1	black		HOXB7
HOXB7	brown		PSMA5	black		HPS5
HPS5	brown		PSMB2	black		HPSE
HPSE	brown		PSMB3	black		HS3ST2
HS3ST2	brown		PSMB7	black		HS3ST5
HS3ST5	brown		PSMC1	black		HS3ST6
HS3ST6	brown		PSMC2	black		HSD11B1
HSD11B1	brown		PSMC3	black		HSD11B1L
HSD11B1L	brown		PSMC3IP	black		HSPA6
HSPA6	brown		PSMD11	black		HSPB11
HSPB11	brown		PSMD2	black		HTR2A
HTR2A	brown		PSMD3	black		HUS1B
HUS1B	brown		PSMD7	black		HUWE1
HUWE1	brown		PSMG1	black		HVCN1
HVCN1	brown		PSPH	black		ICAM3
ICAM3	brown		PSRC1	black		ICOS
ICOS	brown		PTDSS1	black		ID4
ID4	brown		PTH2R	black		IDH3B
IDH3B	brown		PTPRN2	black		IDO1
IDO1	brown		PTTG1	black		IFFO1
IFFO1	brown		PTTG1IP	black		IFI16
IFI16	brown		PWP1	black		IFI27
IFI27	brown		PXMP2	black		IFI30
IFI30	brown		PYCARD	black		IFI35
IFI35	brown		QSOX2	black		IFI44
IFI44	brown		RAB5IF	black		IFI44L
IFI44L	brown		RABL2B	black		IFI6
IFI6	brown		RACGAP1	black		IFIH1
IFIH1	brown		RACK1	black		IFIT1
IFIT1	brown		RAD51AP1	black		IFIT2
IFIT2	brown		RAD51C	black		IFIT3
IFIT3	brown		RAD54L	black		IFITM1
IFITM1	brown		RAE1	black		IFITM2
IFITM2	brown		RAI2	black		IFITM3
IFITM3	brown		RALA	black		IFNA10
IFNA10	brown		RANBP1	black		IFNA8
IFNA8	brown		RAPGEF3	black		IFNAR2
IFNAR2	brown		RASL11B	black		IFNG
IFNG	brown		RASSF5	black		IFT88
IFT88	brown		RBL1	black		IGFLR1
IGFLR1	brown		RBM18	black		IGLL1
IGLL1	brown		RBM28	black		IGSF11
IGSF11	brown		RBPMS	black		IGSF21
IGSF21	brown		RCBTB2	black		IGSF6
IGSF6	brown		RCC1	black		IKZF1
IKZF1	brown		RCE1	black		IL10RA
IL10RA	brown		RDM1	black		IL12RB1
IL12RB1	brown		RECQL4	black		IL15
IL15	brown		REM2	black		IL15RA
IL15RA	brown		RFC2	black		IL16
IL16	brown		RFC3	black		IL18BP
IL18BP	brown		RFC4	black		IL18R1
IL18R1	brown		RFC5	black		IL18RAP
IL18RAP	brown		RHEB	black		IL1B
IL1B	brown		RHEX	black		IL21R
IL21R	brown		RIC3	black		IL27RA
IL27RA	brown		RIPK3	black		IL2RA
IL2RA	brown		RMI1	black		IL2RB
IL2RB	brown		RNASEH2A	black		IL32
IL32	brown		RNASET2	black		IL4I1
IL4I1	brown		RNF165	black		IL7R
IL7R	brown		ROR1	black		ILVBL
ILVBL	brown		RPA1	black		ING4
ING4	brown		RPA3	black		INO80B
INO80B	brown		RPL19	black		INO80E
INO80E	brown		RPN1	black		INPP5A
INPP5A	brown		RPS28	black		INSR
INSR	brown		RRAGA	black		IP6K2
IP6K2	brown		RRM1	black		IPO5
IPO5	brown		RRM2	black		IQCG
IQCG	brown		RRP1B	black		IQGAP2
IQGAP2	brown		RSPRY1	black		IRAK3
IRAK3	brown		RSRC1	black		IRF1
IRF1	brown		RTKN2	black		IRF4
IRF4	brown		RTN3	black		IRF7
IRF7	brown		RTN4R	black		IRF8
IRF8	brown		RTTN	black		IRF9
IRF9	brown		RUVBL1	black		ISG15
ISG15	brown		RWDD1	black		ISG20
ISG20	brown		S100A13	black		ISL2
ISL2	brown		SAE1	black		ITGA4
ITGA4	brown		SAP30	black		ITGAL
ITGAL	brown		SASS6	black		ITGAM
ITGAM	brown		SCD	black		ITGAX
ITGAX	brown		SCIN	black		ITGB2
ITGB2	brown		SEC23B	black		ITGB7
ITGB7	brown		SEC61G	black		ITGB8
ITGB8	brown		SELENOW	black		ITK
ITK	brown		SEMA4G	black		ITPA
ITPA	brown		SENP5	black		ITPR2
ITPR2	brown		SERP2	black		IVNS1ABP
IVNS1ABP	brown		SERTAD3	black		JAK2
JAK2	brown		SERTAD4	black		JAML
JAML	brown		SGO1	black		JAZF1
JAZF1	brown		SGO2	black		JCHAIN
JCHAIN	brown		SH3BGRL	black		JOSD2
JOSD2	brown		SH3BP1	black		JPT2
JPT2	brown		SH3GL2	black		JRKL
JRKL	brown		SHMT1	black		JSRP1
JSRP1	brown		SHMT2	black		JUP
JUP	brown		SIGIRR	black		KCNF1
KCNF1	brown		SKAP1	black		KCNK6
KCNK6	brown		SKP2	black		KCNT1
KCNT1	brown		SLC10A4	black		KCTD11
KCTD11	brown		SLC11A2	black		KCTD12
KCTD12	brown		SLC12A9	black		KDF1
KDF1	brown		SLC16A10	black		KDM3A
KDM3A	brown		SLC16A4	black		KDM4A
KDM4A	brown		SLC19A1	black		KDM5C
KDM5C	brown		SLC1A3	black		KIAA0753
KIAA0753	brown		SLC22A18	black		KIAA1217
KIAA1217	brown		SLC25A15	black		KIAA1549L
KIAA1549L	brown		SLC25A19	black		KICS2
KICS2	brown		SLC25A40	black		KIF21A
KIF21A	brown		SLC25A42	black		KIF27
KIF27	brown		SLC27A1	black		KIR2DL3
KIR2DL3	brown		SLC30A2	black		KIR2DL4
KIR2DL4	brown		SLC35B1	black		KLC1
KLC1	brown		SLC36A4	black		KLF10
KLF10	brown		SLC39A7	black		KLHL18
KLHL18	brown		SLC46A1	black		KLHL6
KLHL6	brown		SLIT3	black		KLRB1
KLRB1	brown		SMAD7	black		KLRD1
KLRD1	brown		SMC2	black		KLRG1
KLRG1	brown		SMC4	black		KNOP1
KNOP1	brown		SMS	black		KRBA1
KRBA1	brown		SMYD4	black		KRBA2
KRBA2	brown		SNAI2	black		KREMEN1
KREMEN1	brown		SNAI3	black		KRT7
KRT7	brown		SNAPC2	black		KRT8
KRT8	brown		SND1	black		KYNU
KYNU	brown		SNRPB	black		L2HGDH
L2HGDH	brown		SNRPB2	black		LAG3
LAG3	brown		SNRPC	black		LAMP3
LAMP3	brown		SNRPG	black		LAMP5
LAMP5	brown		SNRPN	black		LAP3
LAP3	brown		SNURF	black		LAPTM5
LAPTM5	brown		SOX9	black		LARP4B
LARP4B	brown		SP100	black		LARS2
LARS2	brown		SPAG5	black		LAT
LAT	brown		SPATA18	black		LAT2
LAT2	brown		SPC24	black		LAX1
LAX1	brown		SPC25	black		LAYN
LAYN	brown		SPIN4	black		LCMT1
LCMT1	brown		SPOCD1	black		LCN15
LCN15	brown		SPOCK1	black		LCN2
LCN2	brown		SQLE	black		LCOR
LCOR	brown		SRD5A1	black		LCP1
LCP1	brown		SREBF1	black		LEF1
LEF1	brown		SRGAP3	black		LETM1
LETM1	brown		SRPX2	black		LHFPL2
LHFPL2	brown		SSBP4	black		LIF
LIF	brown		SSPN	black		LIFR
LIFR	brown		ST3GAL1	black		LILRA2
LILRA2	brown		STEAP1	black		LILRA3
LILRA3	brown		STIL	black		LILRA5
LILRA5	brown		STK3	black		LILRB2
LILRB2	brown		STMN1	black		LILRB4
LILRB4	brown		STUB1	black		LILRB5
LILRB5	brown		SULT1A2	black		LIME1
LIME1	brown		SUMF2	black		LINGO4
LINGO4	brown		SUPT16H	black		LIPA
LIPA	brown		SUV39H1	black		LIPE
LIPE	brown		SYT1	black		LITAF
LITAF	brown		SYT8	black		LIX1L
LIX1L	brown		SYTL2	black		LLGL2
LLGL2	brown		TACC3	black		LMAN2
LMAN2	brown		TAF5	black		LNX2
LNX2	brown		TAGLN2	black		LOXL4
LOXL4	brown		TARS1	black		LPAR2
LPAR2	brown		TBC1D14	black		LPIN2
LPIN2	brown		TBC1D15	black		LPXN
LPXN	brown		TBC1D16	black		LRIG1
LRIG1	brown		TBC1D2	black		LRPPRC
LRPPRC	brown		TBC1D2B	black		LRRC23
LRRC23	brown		TBC1D4	black		LRRC25
LRRC25	brown		TBC1D7	black		LRRC41
LRRC41	brown		TBL2	black		LRRC8C
LRRC8C	brown		TCF19	black		LRRC8E
LRRC8E	brown		TCF25	black		LRTM1
LRTM1	brown		TCP11	black		LSM10
LSM10	brown		TDRKH	black		LSM7
LSM7	brown		TEDC2	black		LST1
LST1	brown		TEF	black		LTA
LTA	brown		TEX10	black		LTB
LTB	brown		TFAP2C	black		LTBR
LTBR	brown		TFDP1	black		LURAP1L
LURAP1L	brown		TFPI	black		LY6H
LY6H	brown		TFRC	black		LY86
LY86	brown		TGFA	black		LY9
LY9	brown		TGFBR2	black		LY96
LY96	brown		THOC1	black		LYL1
LYL1	brown		TIMELESS	black		LYN
LYN	brown		TIMM10	black		LYSMD2
LYSMD2	brown		TIMM22	black		LYST
LYST	brown		TINF2	black		LYZ
LYZ	brown		TIPIN	black		MACC1
MACC1	brown		TK1	black		MAF
MAF	brown		TKT	black		MAFA
MAFA	brown		TM2D2	black		MAFB
MAFB	brown		TMEM106C	black		MAGED2
MAGED2	brown		TMEM145	black		MANBAL
MANBAL	brown		TMEM199	black		MAP1LC3A
MAP1LC3A	brown		TMEM38B	black		MAP3K4
MAP3K4	brown		TMPO	black		MAP3K8
MAP3K8	brown		TNFRSF14	black		MAP4K1
MAP4K1	brown		TNNI2	black		MAP4K5
MAP4K5	brown		TNNT3	black		MAPRE2
MAPRE2	brown		TOMM40	black		MARCHF1
MARCHF1	brown		TOMM40L	black		MARCHF2
MARCHF2	brown		TOP2A	black		MARCHF5
MARCHF5	brown		TOPBP1	black		MARCO
MARCO	brown		TPI1	black		MARK2
MARK2	brown		TPX2	black		MARK3
MARK3	brown		TRAPPC1	black		MARVELD2
MARVELD2	brown		TRIB2	black		MAST3
MAST3	brown		TRIB3	black		MAST4
MAST4	brown		TRIP13	black		MATK
MATK	brown		TRMT5	black		MBNL1
MBNL1	brown		TROAP	black		MCEMP1
MCEMP1	brown		TRPM2	black		MCL1
MCL1	brown		TRPV4	black		MCM3AP
MCM3AP	brown		TSHZ2	black		MCOLN2
MCOLN2	brown		TSPAN5	black		MCTP1
MCTP1	brown		TSPY2	black		MCU
MCU	brown		TSR2	black		MDGA1
MDGA1	brown		TTC26	black		ME3
ME3	brown		TTC32	black		MED12
MED12	brown		TTK	black		MED23
MED23	brown		TTLL1	black		MED9
MED9	brown		TUBA1A	black		MEF2C
MEF2C	brown		TUBA1B	black		MEGF9
MEGF9	brown		TUBA1C	black		MEPCE
MEPCE	brown		TUBA3D	black		METTL16
METTL16	brown		TUBB	black		METTL2A
METTL2A	brown		TUBG1	black		METTL7B
METTL7B	brown		TUBG2	black		METTL9
METTL9	brown		TXNDC15	black		MFNG
MFNG	brown		TXNIP	black		MFSD1
MFSD1	brown		TYMS	black		MFSD9
MFSD9	brown		U2AF1	black		MGRN1
MGRN1	brown		UAP1	black		MIER2
MIER2	brown		UBA7	black		MILR1
MILR1	brown		UBE2C	black		MIS18BP1
MIS18BP1	brown		UBE2T	black		MLKL
MLKL	brown		UBFD1	black		MMP12
MMP12	brown		UBL4A	black		MMP15
MMP15	brown		UBL7	black		MMP25
MMP25	brown		UCK2	black		MMP7
MMP7	brown		UHRF1	black		MMP9
MMP9	brown		UNC5B	black		MMUT
MMUT	brown		UQCRC1	black		MNDA
MNDA	brown		USF1	black		MOGS
MOGS	brown		USP1	black		MORN4
MORN4	brown		USP39	black		MPDZ
MPDZ	brown		UTP6	black		MPEG1
MPEG1	brown		VAMP3	black		MPHOSPH10
MPHOSPH10	brown		VAMP7	black		MPND
MPND	brown		VAPB	black		MPP1
MPP1	brown		VASH2	black		MPST
MPST	brown		VGF	black		MPV17L
MPV17L	brown		VKORC1L1	black		MRPL27
MRPL27	brown		VPS28	black		MRPL4
MRPL4	brown		VRK1	black		MRPS26
MRPS26	brown		VSIR	black		MRTFB
MRTFB	brown		WBP11	black		MS4A4A
MS4A4A	brown		WDCP	black		MS4A6A
MS4A6A	brown		WDHD1	black		MS4A7
MS4A7	brown		WDR4	black		MSI2
MSI2	brown		WDR5	black		MSN
MSN	brown		WNT3	black		MSR1
MSR1	brown		WNT5A	black		MSRB1
MSRB1	brown		XKRX	black		MTCH2
MTCH2	brown		XPO5	black		MTG1
MTG1	brown		XRCC3	black		MTHFD2L
MTHFD2L	brown		YARS1	black		MVK
MVK	brown		YIF1B	black		MX1
MX1	brown		YPEL1	black		MYBBP1A
MYBBP1A	brown		YPEL5	black		MYH14
MYH14	brown		YWHAQ	black		MYH4
MYH4	brown		ZBTB16	black		MYO1F
MYO1F	brown		ZBTB4	black		MYO1G
MYO1G	brown		ZBTB47	black		MYO5A
MYO5A	brown		ZCWPW1	black		MYO7A
MYO7A	brown		ZDHHC7	black		MYO9A
MYO9A	brown		ZFP2	black		MZB1
MZB1	brown		ZFP3	black		NAA60
NAA60	brown		ZFP36L1	black		NAAA
NAAA	brown		ZHX2	black		NAALADL1
NAALADL1	brown		ZMYND19	black		NANOS3
NANOS3	brown		ZNF10	black		NAP1L3
NAP1L3	brown		ZNF114	black		NARS2
NARS2	brown		ZNF135	black		NAXD
NAXD	brown		ZNF154	black		NCBP3
NCBP3	brown		ZNF232	black		NCCRP1
NCCRP1	brown		ZNF25	black		NCF1
NCF1	brown		ZNF385A	black		NCF4
NCF4	brown		ZNF423	black		NCK1
NCK1	brown		ZNF429	black		NCKAP1L
NCKAP1L	brown		ZNF471	black		NCOA5
NCOA5	brown		ZNF667	black		NCOA7
NCOA7	brown		ZNF671	black		NCR3LG1
NCR3LG1	brown		ZNF695	black		NDRG4
NDRG4	brown		ZSCAN18	black		NDUFA13
NDUFA13	brown		ZWINT	black		NDUFAF5
NDUFAF5	brown					NEB
NEB	brown					NECTIN4
NECTIN4	brown					NEDD4L
NEDD4L	brown					NEFH
NEFH	brown					NEFM
NEFM	brown					NEK8
NEK8	brown					NELFA
NELFA	brown					NEURL3
NEURL3	brown					NFATC2IP
NFATC2IP	brown					NFIL3
NFIL3	brown					NFKB2
NFKB2	brown					NFKBIA
NFKBIA	brown					NFKBIB
NFKBIB	brown					NFKBIE
NFKBIE	brown					NFRKB
NFRKB	brown					NFS1
NFS1	brown					NHP2
NHP2	brown					NIBAN1
NIBAN1	brown					NINJ1
NINJ1	brown					NINJ2
NINJ2	brown					NIPSNAP1
NIPSNAP1	brown					NKAPD1
NKAPD1	brown					NKG7
NKG7	brown					NKRF
NKRF	brown					NKX3-1
NKX3-1	brown					NLRC5
NLRC5	brown					NLRP3
NLRP3	brown					NMD3
NMD3	brown					NOL10
NOL10	brown					NOMO1
NOMO1	brown					NOMO2
NOMO2	brown					NOP14
NOP14	brown					NOTCH2
NOTCH2	brown					NPAS1
NPAS1	brown					NPC2
NPC2	brown					NPEPPS
NPEPPS	brown					NPFFR2
NPFFR2	brown					NPHS2
NPHS2	brown					NPL
NPL	brown					NPM2
NPM2	brown					NPTXR
NPTXR	brown					NQO2
NQO2	brown					NR1D2
NR1D2	brown					NR3C1
NR3C1	brown					NRG1
NRG1	brown					NRROS
NRROS	brown					NTAN1
NTAN1	brown					NTNG1
NTNG1	brown					NUBP2
NUBP2	brown					NUCB1
NUCB1	brown					NUDT11
NUDT11	brown					NUMA1
NUMA1	brown					NUP43
NUP43	brown					NUP50
NUP50	brown					NUPR1
NUPR1	brown					NVL
NVL	brown					OAF
OAF	brown					OAS2
OAS2	brown					OAS3
OAS3	brown					OASL
OASL	brown					OAT
OAT	brown					OCRL
OCRL	brown					OLFM4
OLFM4	brown					OLR1
OLR1	brown					OPTN
OPTN	brown					OR11L1
OR11L1	brown					ORMDL2
ORMDL2	brown					OS9
OS9	brown					OSBP2
OSBP2	brown					OSCAR
OSCAR	brown					OSGIN1
OSGIN1	brown					OSM
OSM	brown					OSMR
OSMR	brown					OTUD5
OTUD5	brown					P2RX7
P2RX7	brown					P2RY13
P2RY13	brown					P2RY6
P2RY6	brown					P2RY8
P2RY8	brown					P4HTM
P4HTM	brown					PAIP1
PAIP1	brown					PALB2
PALB2	brown					PAOX
PAOX	brown					PAQR6
PAQR6	brown					PARN
PARN	brown					PARP12
PARP12	brown					PARP14
PARP14	brown					PARP9
PARP9	brown					PARVG
PARVG	brown					PATL2
PATL2	brown					PAXBP1
PAXBP1	brown					PBRM1
PBRM1	brown					PCDHA1
PCDHA1	brown					PCDHB13
PCDHB13	brown					PCGF1
PCGF1	brown					PCM1
PCM1	brown					PCNT
PCNT	brown					PCSK4
PCSK4	brown					PDAP1
PDAP1	brown					PDE4B
PDE4B	brown					PDK4
PDK4	brown					PDLIM7
PDLIM7	brown					PDS5A
PDS5A	brown					PDXDC1
PDXDC1	brown					PDZK1IP1
PDZK1IP1	brown					PECAM1
PECAM1	brown					PELO
PELO	brown					PEMT
PEMT	brown					PERP
PERP	brown					PES1
PES1	brown					PGD
PGD	brown					PGRMC1
PGRMC1	brown					PGRMC2
PGRMC2	brown					PHACTR1
PHACTR1	brown					PHB1
PHB1	brown					PHC1
PHC1	brown					PHIP
PHIP	brown					PHKA1
PHKA1	brown					PHKA2
PHKA2	brown					PHLDB3
PHLDB3	brown					PHLPP1
PHLPP1	brown					PI15
PI15	brown					PI3
PI3	brown					PIGL
PIGL	brown					PIGQ
PIGQ	brown					PIGR
PIGR	brown					PIH1D1
PIH1D1	brown					PIK3AP1
PIK3AP1	brown					PIK3CD
PIK3CD	brown					PIK3CG
PIK3CG	brown					PIK3R2
PIK3R2	brown					PILRA
PILRA	brown					PIM2
PIM2	brown					PIN4
PIN4	brown					PIP
PIP	brown					PIP4K2A
PIP4K2A	brown					PITPNC1
PITPNC1	brown					PITPNM2
PITPNM2	brown					PKD2L1
PKD2L1	brown					PKNOX1
PKNOX1	brown					PLA1A
PLA1A	brown					PLA2G4C
PLA2G4C	brown					PLA2G7
PLA2G7	brown					PLAAT4
PLAAT4	brown					PLAC8
PLAC8	brown					PLAT
PLAT	brown					PLAUR
PLAUR	brown					PLCE1
PLCE1	brown					PLCL2
PLCL2	brown					PLD3
PLD3	brown					PLEK
PLEK	brown					PLEKHG1
PLEKHG1	brown					PLEKHH2
PLEKHH2	brown					PLEKHJ1
PLEKHJ1	brown					PLEKHO2
PLEKHO2	brown					PLPPR1
PLPPR1	brown					PLPPR2
PLPPR2	brown					PLSCR1
PLSCR1	brown					PLSCR4
PLSCR4	brown					PLTP
PLTP	brown					PLXDC2
PLXDC2	brown					PLXNB1
PLXNB1	brown					PMP2
PMP2	brown					PNMA3
PNMA3	brown					POC1B
POC1B	brown					PODXL2
PODXL2	brown					POF1B
POF1B	brown					POLR2M
POLR2M	brown					POMC
POMC	brown					POMT2
POMT2	brown					POP4
POP4	brown					POP5
POP5	brown					POU2AF1
POU2AF1	brown					PPDPF
PPDPF	brown					PPFIA4
PPFIA4	brown					PPL
PPL	brown					PPM1M
PPM1M	brown					PPP1R16B
PPP1R16B	brown					PPP1R21
PPP1R21	brown					PPP1R26
PPP1R26	brown					PPP2R1A
PPP2R1A	brown					PPP2R2D
PPP2R2D	brown					PRDM1
PRDM1	brown					PRDM10
PRDM10	brown					PRDM2
PRDM2	brown					PRDM8
PRDM8	brown					PRDX2
PRDX2	brown					PRF1
PRF1	brown					PRKCB
PRKCB	brown					PRL
PRL	brown					PROK2
PROK2	brown					PROS1
PROS1	brown					PRPS1
PRPS1	brown					PRPSAP2
PRPSAP2	brown					PRR15
PRR15	brown					PRR3
PRR3	brown					PRR36
PRR36	brown					PRR5L
PRR5L	brown					PSAP
PSAP	brown					PSEN1
PSEN1	brown					PSENEN
PSENEN	brown					PSG1
PSG1	brown					PSG6
PSG6	brown					PSMA3
PSMA3	brown					PSMB10
PSMB10	brown					PSMB8
PSMB8	brown					PSMB9
PSMB9	brown					PSMC4
PSMC4	brown					PSME1
PSME1	brown					PSME2
PSME2	brown					PSTK
PSTK	brown					PSTPIP1
PSTPIP1	brown					PSTPIP2
PSTPIP2	brown					PTAFR
PTAFR	brown					PTGER2
PTGER2	brown					PTOV1
PTOV1	brown					PTPN1
PTPN1	brown					PTPN22
PTPN22	brown					PTPN7
PTPN7	brown					PTPN9
PTPN9	brown					PTPRA
PTPRA	brown					PTPRB
PTPRB	brown					PTPRC
PTPRC	brown					PTPRCAP
PTPRCAP	brown					PTPRR
PTPRR	brown					PTPRU
PTPRU	brown					PUS3
PUS3	brown					PUS7L
PUS7L	brown					PVRIG
PVRIG	brown					PWWP2B
PWWP2B	brown					PWWP3A
PWWP3A	brown					PYGO2
PYGO2	brown					PYHIN1
PYHIN1	brown					QSOX1
QSOX1	brown					R3HDM2
R3HDM2	brown					RAB11FIP3
RAB11FIP3	brown					RAB18
RAB18	brown					RAB27A
RAB27A	brown					RAB31
RAB31	brown					RAB32
RAB32	brown					RAB33A
RAB33A	brown					RAB37
RAB37	brown					RAB3B
RAB3B	brown					RAB4B
RAB4B	brown					RABGAP1
RABGAP1	brown					RAC2
RAC2	brown					RAP1GAP2
RAP1GAP2	brown					RASA2
RASA2	brown					RASAL3
RASAL3	brown					RASD1
RASD1	brown					RASGRP1
RASGRP1	brown					RASGRP2
RASGRP2	brown					RASGRP3
RASGRP3	brown					RASSF4
RASSF4	brown					RASSF7
RASSF7	brown					RBBP8NL
RBBP8NL	brown					RBM15B
RBM15B	brown					RBPJ
RBPJ	brown					RCSD1
RCSD1	brown					RECQL
RECQL	brown					REEP4
REEP4	brown					RELB
RELB	brown					RENBP
RENBP	brown					RESF1
RESF1	brown					RETREG1
RETREG1	brown					RFTN1
RFTN1	brown					RFX7
RFX7	brown					RGL1
RGL1	brown					RGL3
RGL3	brown					RGS1
RGS1	brown					RGS10
RGS10	brown					RGS18
RGS18	brown					RGS19
RGS19	brown					RGS6
RGS6	brown					RHBDF2
RHBDF2	brown					RHOBTB2
RHOBTB2	brown					RHOG
RHOG	brown					RILPL2
RILPL2	brown					RIN1
RIN1	brown					RINT1
RINT1	brown					RIPOR2
RIPOR2	brown					RNASE1
RNASE1	brown					RNASE2
RNASE2	brown					RNASE6
RNASE6	brown					RNF114
RNF114	brown					RNF123
RNF123	brown					RNF126
RNF126	brown					RNF146
RNF146	brown					RNF170
RNF170	brown					RNF186
RNF186	brown					RNF19B
RNF19B	brown					RNF227
RNF227	brown					ROBO1
ROBO1	brown					RPAIN
RPAIN	brown					RPL39L
RPL39L	brown					RPP38
RPP38	brown					RRAS
RRAS	brown					RRM2B
RRM2B	brown					RRN3
RRN3	brown					RSAD2
RSAD2	brown					RTN1
RTN1	brown					RUBCNL
RUBCNL	brown					RUNX3
RUNX3	brown					RWDD4
RWDD4	brown					S100A8
S100A8	brown					S100A9
S100A9	brown					S1PR4
S1PR4	brown					SAA1
SAA1	brown					SAA2
SAA2	brown					SAA4
SAA4	brown					SAFB
SAFB	brown					SAMD3
SAMD3	brown					SAMD9
SAMD9	brown					SAMD9L
SAMD9L	brown					SAMSN1
SAMSN1	brown					SARS2
SARS2	brown					SASH3
SASH3	brown					SAT1
SAT1	brown					SCAP
SCAP	brown					SCD5
SCD5	brown					SCIMP
SCIMP	brown					SCO2
SCO2	brown					SCPEP1
SCPEP1	brown					SDCBP
SDCBP	brown					SDHAF4
SDHAF4	brown					SDS
SDS	brown					SEC11C
SEC11C	brown					SEC22B
SEC22B	brown					SELL
SELL	brown					SEMA4D
SEMA4D	brown					SEPTIN1
SEPTIN1	brown					SEPTIN6
SEPTIN6	brown					SERPINA1
SERPINA1	brown					SERPING1
SERPING1	brown					SERPINI1
SERPINI1	brown					SETD2
SETD2	brown					SFTPA1
SFTPA1	brown					SFTPD
SFTPD	brown					SFXN4
SFXN4	brown					SGF29
SGF29	brown					SGK1
SGK1	brown					SH2B3
SH2B3	brown					SH2D1A
SH2D1A	brown					SH2D4A
SH2D4A	brown					SH3BGRL3
SH3BGRL3	brown					SH3BP5L
SH3BP5L	brown					SH3RF1
SH3RF1	brown					SHANK2
SHANK2	brown					SHPRH
SHPRH	brown					SIDT2
SIDT2	brown					SIGIRR
SIGIRR	brown					SIGLEC10
SIGLEC10	brown					SIGLEC11
SIGLEC11	brown					SIM2
SIM2	brown					SIN3A
SIN3A	brown					SIPA1
SIPA1	brown					SIPA1L3
SIPA1L3	brown					SIRPA
SIRPA	brown					SIX4
SIX4	brown					SLA
SLA	brown					SLAMF1
SLAMF1	brown					SLAMF6
SLAMF6	brown					SLAMF7
SLAMF7	brown					SLAMF8
SLAMF8	brown					SLC11A1
SLC11A1	brown					SLC13A3
SLC13A3	brown					SLC15A3
SLC15A3	brown					SLC16A6
SLC16A6	brown					SLC20A2
SLC20A2	brown					SLC22A23
SLC22A23	brown					SLC22A4
SLC22A4	brown					SLC2A5
SLC2A5	brown					SLC30A9
SLC30A9	brown					SLC38A2
SLC38A2	brown					SLC38A6
SLC38A6	brown					SLC38A9
SLC38A9	brown					SLC39A10
SLC39A10	brown					SLC39A8
SLC39A8	brown					SLC40A1
SLC40A1	brown					SLC41A2
SLC41A2	brown					SLC41A3
SLC41A3	brown					SLC46A3
SLC46A3	brown					SLC47A1
SLC47A1	brown					SLC7A6
SLC7A6	brown					SLC7A7
SLC7A7	brown					SLC9A2
SLC9A2	brown					SLCO2B1
SLCO2B1	brown					SLN
SLN	brown					SLPI
SLPI	brown					SMAP2
SMAP2	brown					SMARCC1
SMARCC1	brown					SMARCD2
SMARCD2	brown					SMG7
SMG7	brown					SMIM7
SMIM7	brown					SMIM8
SMIM8	brown					SMN2
SMN2	brown					SMPD2
SMPD2	brown					SMURF1
SMURF1	brown					SNAPC2
SNAPC2	brown					SNCA
SNCA	brown					SNRNP48
SNRNP48	brown					SNRPD3
SNRPD3	brown					SNX10
SNX10	brown					SNX24
SNX24	brown					SNX5
SNX5	brown					SOCS3
SOCS3	brown					SOD2
SOD2	brown					SP110
SP110	brown					SP140
SP140	brown					SP6
SP6	brown					SPI1
SPI1	brown					SPINK4
SPINK4	brown					SPINK5
SPINK5	brown					SPOCK2
SPOCK2	brown					SPP1
SPP1	brown					SPPL3
SPPL3	brown					SPTSSA
SPTSSA	brown					SQOR
SQOR	brown					SRGN
SRGN	brown					SRRM3
SRRM3	brown					ST3GAL4
ST3GAL4	brown					ST3GAL6
ST3GAL6	brown					ST6GAL1
ST6GAL1	brown					ST6GALNAC4
ST6GALNAC4	brown					ST7
ST7	brown					ST8SIA4
ST8SIA4	brown					STAB1
STAB1	brown					STAP2
STAP2	brown					STARD10
STARD10	brown					STAT1
STAT1	brown					STAT2
STAT2	brown					STAT3
STAT3	brown					STAT4
STAT4	brown					STAT5A
STAT5A	brown					STEAP1
STEAP1	brown					STING1
STING1	brown					STK10
STK10	brown					STK11
STK11	brown					STK17B
STK17B	brown					STK24
STK24	brown					STK31
STK31	brown					STK35
STK35	brown					STK40
STK40	brown					STRIP1
STRIP1	brown					STX11
STX11	brown					SUFU
SUFU	brown					SULT1A2
SULT1A2	brown					SUMF1
SUMF1	brown					SUSD3
SUSD3	brown					SYK
SYK	brown					SYTL3
SYTL3	brown					SYTL4
SYTL4	brown					SYVN1
SYVN1	brown					TAF15
TAF15	brown					TAGAP
TAGAP	brown					TAOK1
TAOK1	brown					TAP1
TAP1	brown					TAP2
TAP2	brown					TAPBP
TAPBP	brown					TASOR
TASOR	brown					TBC1D10C
TBC1D10C	brown					TBX1
TBX1	brown					TBX19
TBX19	brown					TBXAS1
TBXAS1	brown					TCIM
TCIM	brown					TCN2
TCN2	brown					TDO2
TDO2	brown					TENT5C
TENT5C	brown					TERF1
TERF1	brown					TEX11
TEX11	brown					TEX2
TEX2	brown					TEX45
TEX45	brown					TFAP4
TFAP4	brown					TFDP2
TFDP2	brown					TFPI
TFPI	brown					THADA
THADA	brown					THAP7
THAP7	brown					THNSL1
THNSL1	brown					THRAP3
THRAP3	brown					THUMPD2
THUMPD2	brown					TIA1
TIA1	brown					TIAM2
TIAM2	brown					TICAM2
TICAM2	brown					TIMD4
TIMD4	brown					TIMM29
TIMM29	brown					TINAGL1
TINAGL1	brown					TJP1
TJP1	brown					TK2
TK2	brown					TLE6
TLE6	brown					TLNRD1
TLNRD1	brown					TLR1
TLR1	brown					TLR6
TLR6	brown					TLR7
TLR7	brown					TLR8
TLR8	brown					TM6SF1
TM6SF1	brown					TM9SF3
TM9SF3	brown					TMA7
TMA7	brown					TMCC1
TMCC1	brown					TMCO6
TMCO6	brown					TMED4
TMED4	brown					TMEM107
TMEM107	brown					TMEM115
TMEM115	brown					TMEM131L
TMEM131L	brown					TMEM138
TMEM138	brown					TMEM140
TMEM140	brown					TMEM176A
TMEM176A	brown					TMEM176B
TMEM176B	brown					TMEM186
TMEM186	brown					TMEM198
TMEM198	brown					TMEM25
TMEM25	brown					TMEM260
TMEM260	brown					TMEM268
TMEM268	brown					TMEM30A
TMEM30A	brown					TMEM53
TMEM53	brown					TMEM71
TMEM71	brown					TMEM74B
TMEM74B	brown					TMOD3
TMOD3	brown					TNF
TNF	brown					TNFAIP3
TNFAIP3	brown					TNFAIP6
TNFAIP6	brown					TNFRSF13B
TNFRSF13B	brown					TNFRSF17
TNFRSF17	brown					TNFRSF18
TNFRSF18	brown					TNFRSF1B
TNFRSF1B	brown					TNFRSF4
TNFRSF4	brown					TNFRSF6B
TNFRSF6B	brown					TNFRSF9
TNFRSF9	brown					TNFSF10
TNFSF10	brown					TNFSF12
TNFSF12	brown					TNFSF13
TNFSF13	brown					TNFSF13B
TNFSF13B	brown					TNFSF18
TNFSF18	brown					TNFSF4
TNFSF4	brown					TNIP3
TNIP3	brown					TNRC6A
TNRC6A	brown					TNS3
TNS3	brown					TOP3B
TOP3B	brown					TP53BP2
TP53BP2	brown					TP53TG3
TP53TG3	brown					TP53TG3D
TP53TG3D	brown					TPP1
TPP1	brown					TPR
TPR	brown					TPRN
TPRN	brown					TPST2
TPST2	brown					TRAF3IP3
TRAF3IP3	brown					TRAF4
TRAF4	brown					TRAK2
TRAK2	brown					TRAPPC6A
TRAPPC6A	brown					TRAPPC6B
TRAPPC6B	brown					TREM2
TREM2	brown					TRERF1
TRERF1	brown					TRIM21
TRIM21	brown					TRIM22
TRIM22	brown					TRIM47
TRIM47	brown					TRPM2
TRPM2	brown					TRPM6
TRPM6	brown					TRPV2
TRPV2	brown					TSC22D3
TSC22D3	brown					TSEN2
TSEN2	brown					TSGA10IP
TSGA10IP	brown					TSPAN15
TSPAN15	brown					TSPAN32
TSPAN32	brown					TSPYL4
TSPYL4	brown					TSR1
TSR1	brown					TTC39B
TTC39B	brown					TUBGCP4
TUBGCP4	brown					TUBGCP5
TUBGCP5	brown					TUSC3
TUSC3	brown					TXNDC17
TXNDC17	brown					TXNDC5
TXNDC5	brown					TXNDC9
TXNDC9	brown					TXNL4A
TXNL4A	brown					TYMP
TYMP	brown					TYRO3
TYRO3	brown					TYROBP
TYROBP	brown					UBAP2L
UBAP2L	brown					UBD
UBD	brown					UBE2E2
UBE2E2	brown					UBE2J1
UBE2J1	brown					UBE2L6
UBE2L6	brown					UBE2Q1
UBE2Q1	brown					UBL5
UBL5	brown					UBP1
UBP1	brown					UBQLN3
UBQLN3	brown					ULK1
ULK1	brown					ULK2
ULK2	brown					ULK3
ULK3	brown					UQCC1
UQCC1	brown					UQCR11
UQCR11	brown					URB2
URB2	brown					URGCP
URGCP	brown					USE1
USE1	brown					USH1G
USH1G	brown					USP11
USP11	brown					USP22
USP22	brown					USP34
USP34	brown					USP7
USP7	brown					USP9Y
USP9Y	brown					UTP15
UTP15	brown					VAMP5
VAMP5	brown					VASH1
VASH1	brown					VAV2
VAV2	brown					VCAM1
VCAM1	brown					VENTX
VENTX	brown					VGLL4
VGLL4	brown					VIM
VIM	brown					VIPAS39
VIPAS39	brown					VMO1
VMO1	brown					VNN2
VNN2	brown					VOPP1
VOPP1	brown					VPREB3
VPREB3	brown					VPS26B
VPS26B	brown					VPS35L
VPS35L	brown					VSIG4
VSIG4	brown					VTA1
VTA1	brown					WARS1
WARS1	brown					WAS
WAS	brown					WASL
WASL	brown					WBP2
WBP2	brown					WDR24
WDR24	brown					WDR6
WDR6	brown					WDR83
WDR83	brown					WDR83OS
WDR83OS	brown					WIPF1
WIPF1	brown					WIPI1
WIPI1	brown					XAF1
XAF1	brown					XAGE1A
XAGE1A	brown					XBP1
XBP1	brown					XPO7
XPO7	brown					XRN2
XRN2	brown					YARS2
YARS2	brown					YJU2
YJU2	brown					YTHDF3
YTHDF3	brown					ZAP70
ZAP70	brown					ZBED4
ZBED4	brown					ZBED8
ZBED8	brown					ZBP1
ZBP1	brown					ZBTB45
ZBTB45	brown					ZBTB46
ZBTB46	brown					ZBTB8A
ZBTB8A	brown					ZC2HC1C
ZC2HC1C	brown					ZC3H8
ZC3H8	brown					ZCCHC3
ZCCHC3	brown					ZDHHC23
ZDHHC23	brown					ZDHHC3
ZDHHC3	brown					ZDHHC5
ZDHHC5	brown					ZEB2
ZEB2	brown					ZFP37
ZFP37	brown					ZFP42
ZFP42	brown					ZFYVE9
ZFYVE9	brown					ZMYND11
ZMYND11	brown					ZMYND15
ZMYND15	brown					ZMYND8
ZMYND8	brown					ZNF12
ZNF12	brown					ZNF133
ZNF133	brown					ZNF140
ZNF140	brown					ZNF197
ZNF197	brown					ZNF20
ZNF20	brown					ZNF212
ZNF212	brown					ZNF213
ZNF213	brown					ZNF219
ZNF219	brown					ZNF248
ZNF248	brown					ZNF251
ZNF251	brown					ZNF263
ZNF263	brown					ZNF266
ZNF266	brown					ZNF282
ZNF282	brown					ZNF292
ZNF292	brown					ZNF300
ZNF300	brown					ZNF311
ZNF311	brown					ZNF324B
ZNF324B	brown					ZNF33A
ZNF33A	brown					ZNF33B
ZNF33B	brown					ZNF395
ZNF395	brown					ZNF398
ZNF398	brown					ZNF407
ZNF407	brown					ZNF425
ZNF425	brown					ZNF433
ZNF433	brown					ZNF451
ZNF451	brown					ZNF462
ZNF462	brown					ZNF519
ZNF519	brown					ZNF524
ZNF524	brown					ZNF558
ZNF558	brown					ZNF580
ZNF580	brown					ZNF593
ZNF593	brown					ZNF594
ZNF594	brown					ZNF597
ZNF597	brown					ZNF609
ZNF609	brown					ZNF629
ZNF629	brown					ZNF653
ZNF653	brown					ZNF683
ZNF683	brown					ZNF700
ZNF700	brown					ZNF74
ZNF74	brown					ZNF770
ZNF770	brown					ZNF784
ZNF784	brown					ZNF799
ZNF799	brown					ZNF821
ZNF821	brown					ZNFX1
ZNFX1	brown					ZSCAN29
ZSCAN29	brown					ZYX
ZYX	brown					A2ML1
						AARSD1
						ABCA13
						ABCF2
						ABCG1
						ABHD4
						ABR
						ABTB1
						ACAA2
						ACACA
						ACAT1
						ACBD7
						ACOT4
						ACTL6A
						ACYP1
						ADAM15
						ADAM17
						ADAM28
						ADAMTSL5
						ADHFE1
						AFG3L2
						AKR1B10
						AKR7A3
						ALOX12
						ALOX5
						AMACR
						AMOT
						AMT
						AMY2B
						ANAPC11
						ANGPTL4
						ANKAR
						ANLN
						ANP32B
						ANXA11
						ANXA3
						AP2S1
						APCDD1
						APH1B
						APLN
						APOBEC3B
						APOM
						AQP11
						ARHGEF6
						ARMCX2
						ARPC2
						ASF1B
						ASMTL
						ASPA
						ASPM
						ASRGL1
						ATAD2
						ATF6
						ATL3
						ATP1A1
						ATP2B4
						ATP5F1D
						ATP5MC1
						ATP5MF
						ATP6V0B
						ATP6V0E2
						ATP6V1C1
						AURKA
						AURKAIP1
						AURKB
						B3GALT4
						B4GALT3
						BAIAP2L2
						BANF1
						BARD1
						BATF
						BCAM
						BCAR3
						BCL11B
						BCL2L12
						BDH1
						BEX1
						BEX4
						BIRC5
						BLM
						BMERB1
						BOLA2
						BOLA3
						BRCA1
						BRI3BP
						BSN
						BTF3
						BTG3
						BUB1
						BUB1B
						BYSL
						C10orf67
						C12orf56
						C15orf48
						C17orf58
						C18orf54
						C1orf112
						C1RL
						C22orf39
						C5
						C5orf34
						C7orf50
						C9orf40
						CA2
						CACNA1H
						CALR
						CANT1
						CAPN12
						CASP4
						CASP8
						CATSPERE
						CBX1
						CBX2
						CBX7
						CCDC106
						CCDC15
						CCDC92
						CCNA2
						CCNB1
						CCNB2
						CCND1
						CCNE1
						CCNE2
						CCNF
						CCNI
						CCT5
						CD81
						CDC123
						CDC16
						CDC20
						CDC25A
						CDC25C
						CDC34
						CDC42EP5
						CDC7
						CDCA2
						CDCA3
						CDCA4
						CDCA5
						CDCA7
						CDCA8
						CDK2
						CDK5R1
						CDKAL1
						CDKN1A
						CDKN2A
						CDKN3
						CDT1
						CEACAM6
						CELSR3
						CENPA
						CENPE
						CENPF
						CENPJ
						CENPK
						CENPL
						CENPM
						CENPN
						CENPO
						CENPS
						CENPX
						CEP152
						CEP55
						CFH
						CHAF1A
						CHAF1B
						CHCHD2
						CHCHD3
						CHD1L
						CHEK1
						CHEK2
						CHRNB1
						CHST14
						CIAO1
						CIAO2B
						CIDEB
						CIP2A
						CIRBP
						CKAP2L
						CKS1B
						CKS2
						CLCC1
						CLDN8
						CLK1
						CMIP
						CMTM4
						CNDP2
						CNFN
						CNN2
						CNOT9
						CNTNAP2
						COCH
						COL9A2
						COPB2
						COPS6
						COX17
						COX6C
						CPSF4
						CRACD
						CRH
						CSAG1
						CSE1L
						CST3
						CTDSP1
						CTNNAL1
						CTNNBL1
						CTSO
						CX3CR1
						CYBA
						CYFIP2
						CYP1A2
						CZIB
						DBI
						DBNDD1
						DCTD
						DDAH2
						DDHD2
						DDX1
						DEF6
						DEK
						DELE1
						DENND1A
						DEPDC1
						DEPDC1B
						DGKA
						DGLUCY
						DHCR24
						DHCR7
						DHRS1
						DHRS12
						DIAPH3
						DKK1
						DNA2
						DNAJB11
						DNAJB6
						DNAJC4
						DNAJC5
						DNAJC9
						DNASE1L1
						DNER
						DNMT1
						DOCK1
						DOHH
						DOLPP1
						DONSON
						DPEP2
						DPH3
						DPYSL4
						DSC2
						DSCC1
						DSN1
						DTL
						DUSP1
						DUSP12
						DUSP22
						DYNC2I2
						DYRK4
						E2F2
						E2F3
						E2F6
						E2F7
						EBNA1BP2
						EBP
						ECE2
						ECT2
						EEF1D
						EIF4A2
						EIF4A3
						EIF4B
						EIF4EBP3
						EIPR1
						ELK1
						ELOC
						ELOVL7
						ENO1
						ENO2
						ENTPD4
						ENY2
						ERCC6L
						ESPL1
						EXO1
						EXOSC2
						EZH2
						FADS1
						FAM120B
						FAM136A
						FAM50B
						FAM81A
						FAM83D
						FAM91A1
						FANCD2
						FANCE
						FANCG
						FANCI
						FARSA
						FBXL15
						FBXL2
						FBXO5
						FCER1A
						FDPS
						FDX2
						FEN1
						FGF12
						FH
						FMO4
						FOS
						FOSB
						FOXC1
						FOXM1
						FOXRED2
						FSD1
						FST
						GAGE12G
						GALT
						GAMT
						GAS2L3
						GATC
						GCLM
						GCNT3
						GDF15
						GDPD3
						GGH
						GHDC
						GINS2
						GINS4
						GLB1L2
						GNE
						GNPTG
						GOSR2
						GPATCH3
						GPC2
						GPR137C
[truncated: 621 more rows]
