# Supplementary material for: H3K18la-PSMG1 Axis in Bladder Cancer Progression: Curcumin as a Therapeutic Candidate
Source: Int J Biol Sci. 2026 May 29;22(11):5953–68. doi: 10.7150/ijbs.135180 (PMC13282777; doi:10.7150/ijbs.135180)
Supplement: Supplementary file 3 — Supplementary tables. [file ijbsv22p5953s3.zip › Table S4-MIBC.RGs uniCox.xlsx]

## Sheet: Table S4-MIBC.RGs uniCox
gene
TSEN2
PSMG1
SUPT16H
GMFG
ATL3
PLXDC2
DNAJB4
CDCA2
TUBA1C
PIP4K2A
ITGB7
MPP1
RECQL
PLD3
IDI1
RAB31
PDIA6
OS9
GPX7
NDE1
XPO5
ANXA6
ANPEP
F13A1
SND1
KPNA2
ANXA5
PHGDH
TPP1
ACAT1
TFRC
FTL
CALR
MCM2
S100A9
S100A8
MSH6
VIM
