# Supplementary material for: H3K18la-PSMG1 Axis in Bladder Cancer Progression: Curcumin as a Therapeutic Candidate
Source: Int J Biol Sci. 2026 May 29;22(11):5953–68. doi: 10.7150/ijbs.135180 (PMC13282777; doi:10.7150/ijbs.135180)
Supplement: Supplementary file 3 — Supplementary tables. [file ijbsv22p5953s3.zip › Table S2-Protein MIBC.xlsx]

## Sheet: Table S2-Protein MIBC.RGs
SENP6
COL27A1
THEMIS
PKD2
MUC3A
RAB3IL1
JARID2
TFDP1
CEL
MED7
ADCY3
LOXL4
FUNDC2
TMCO6
ATP10B
MAGEC1
EPHB6
ABCB11
MSR1
CHST2
ITGB7
MTERFD2
GLT8D2
TANGO6
TNRC6C
FCGR2A
RBFA
LRP4
KIAA0754
NRIP2
FRS2
DUSP9
ATP9B
NCAM1
COL2A1
CDCA2
PLCB1
MAGEC2
POSTN
EPHB2
SLC15A3
SMYD2
KRTDAP
DAB1
LDB3
LIN9
EPX
EIF4E3
ZNF22
CHD6
CEP78
KHK
S100A8
GPC3
CNN1
TYMP
TAGLN
S100A9
KRT6C
IKZF3
KPNA7
WWOX
GRB10
SYNM
TNC
LGALS1
CELSR2
DPYSL3
SLIT3
COL1A1
MYLK
FBLN2
LUM
SP3
MPO
AEBP1
FN1
DTNBP1
ST6GALNAC1
KRT6B
PALLD
KLF16
DCN
SORBS1
SPRR1A
WDSUB1
LAMC2
LAMA3
RCN3
PDLIM7
MCTP2
PODXL
ITGA8
CREBBP
FIG4
COL1A2
VCAN
TNS1
SLBP
IFI30
TNIP1
ITGAM
DSC3
HDAC4
ARNT
IL1RAP
THBS1
NUSAP1
PM20D1
FLNA
SERPINF1
WDFY4
MRPS18A
CDCA5
ANKRD49
RSPRY1
SRGAP1
UBE2S
CLIC4
DES
RINL
FBLN1
EFEMP1
RNASE3
TGFBI
YEATS4
OGN
FKBP10
FERMT3
CASP14
COL17A1
PDLIM3
S100A2
COL3A1
PTGIS
ICAM1
ATN1
IREB2
CTSG
HLA-DRA
SP110
MZB1
HLA-DRB1
MXRA5
ADA
LTF
FTL
BGN
LOC101059922
ANXA6
TGM2
MAP1B
CCNB1
SMTN
TMPRSS2
KDM1B
KRT6A
NNMT
ITGA5
PTPRC
PLCG2
GEMIN2
VAV1
TMUB1
CD14
GIMAP8
COL12A1
TP53I11
CALD1
CSRP1
HTRA1
SERPINB9
ORM1
FLNC
ITGAL
TGOLN2
SATB1
CCDC115
MYH11
ITGB2
SS18
PAQR7
CAMKK2
IKBIP
STS
LYZ
YEATS2
PHLDB1
PCOLCE
IL4I1
PLOD1
ZFYVE1
PEX11G
FBN1
LTBP1
FNDC3B
NXN
WIPF1
ANXA5
MNDA
DOCK2
COL6A1
C2orf54
IGLL5
MYL9
GPX3
COL6A3
FMNL2
LMOD1
STAT1
COL6A2
TPM2
TPM1
ANXA1
PDLIM4
LRRC8C
UPP1
GORAB
IGSF8
WRN
CORO1C
SAMHD1
BAG2
C6
ESF1
SYNPO2
PLTP
RBKS
WARS
PAPSS2
THEMIS2
RPP40
PGM5
APCS
RAB3IP
C1QC
STAB1
ANG
LCP1
DPT
SPINT2
KLC3
MKI67
SERPINA1
HPX
CORO1A
RBP1
PDCD2
CRTAP
FHL1
COL15A1
CELF2
KCTD12
VIM
KCTD5
DYNLT1
LBP
C1R
C1QB
PRELP
UHRF2
CEP170
LEPRE1
SEMA3F
PHF3
CDKN2A
P4HA2
GPX7
HLA-A
HLA-B
PLXDC2
KIF22
FKBP7
TPM4
DNAJC16
COL5A2
DNAJC21
SRXN1
MCL1
FKBP5
CD97
COL14A1
SERPINH1
KRT3
ALPL
IGFBP7
HMHA1
RSU1
EMILIN1
PHGDH
RNASE2
ERCC4
ORM2
NSL1
ASPN
SETD7
ASRGL1
FAM129A
ACP5
CPA3
LMCD1
WRAP53
ADO
TDP2
RRN3
LMAN2L
BAIAP2
MCM6
C1S
TGFB1I1
CDH3
LAMB3
GIMAP4
MPP6
RAB23
DDX49
RWDD4
GIGYF1
MRC2
TK1
BRD3
CTDSPL2
AFAP1L2
ECM1
SPAST
THOC7
SOAT1
CADM4
GDPD1
COTL1
MCM5
ZYX
TXNRD1
ZFYVE20
PLEK
TRIM47
TMEM102
MCM7
FERMT2
SAMD4B
DDX58
AOC3
CLIC2
PRR12
THY1
TACC3
SOD2
UTRN
MMP2
RRAS
PECAM1
SMG9
HSPA13
A1BG
NUBPL
EPB41L3
MDK
SLMAP
ARHGEF1
INA
SORBS3
ME1
SRPX2
TMEM160
LSP1
IFIH1
GPSM3
CD163
PTRF
C21orf59
LTBP2
RAB38
UBE2L6
KDELC2
TCP11L1
SH3KBP1
CD55
CCDC50
CRYAB
LRCH1
SAMD9
PLS3
AGT
SYNE1
SERPINB1
AMBP
SMC4
ILK
FBLN5
EIF1AD
COL8A1
IGFALS
ENTPD1
TAP1
GLTPD1
DHPS
GGT5
KPNA2
GLS
PLD3
AHSG
MYH10
SELM
PRKAR1B
RARRES2
PKN1
ARHGAP4
RIF1
UAP1L1
FTH1
S100A10
POFUT2
TLN1
CMIP
PGM2L1
PARVA
CCM2
DHRS4
CD81
TSEN2
SOD3
MCM4
MINPP1
SDPR
LIPA
NDE1
CLIP2
GEMIN6
SPARC
ASH2L
DNAJC1
SERPINA3
EHD2
TLN2
TOM1
LRP1
METTL1
C8A
DCAF11
HEATR3
SCRN1
STMN1
ESRRA
PPIC
CD82
GMEB1
IRF3
EMILIN2
APOH
ACTN1
MCM3
MYO1G
EGFR
TPM3
CFI
CMPK2
KANK2
CPT1A
WDR75
MYO9B
DYSF
CFH
N4BP1
MAPK8
OASL
BRD8
C2
DTX3L
SPG11
CDC34
TNS3
PLEKHO2
MYADM
PTPRE
ACOT9
EFR3A
GCA
MSH6
GPRC5A
SQRDL
PLXNA1
MPHOSPH8
ELMO2
C9
HN1
EIF4EBP1
CTSL
IFI35
TBC1D2B
RAB31
CAV1
ARHGAP17
PDLIM2
TAP2
ANPEP
PPP1R18
PXDN
HEBP1
UHRF1
C4A
CD74
LIG1
RAD9A
ABHD6
ARFRP1
GOLPH3L
ANP32E
ISYNA1
DBN1
OTUD7B
DNMT1
LIG4
ITIH2
IFIT5
CPPED1
CXXC1
EDEM3
HLA-E
FSCN1
MPP1
STOM
CALU
PDIA5
ADCK4
RTN4
COL4A1
LIMS1
AFM
SNCA
PARP14
FKBP11
DECR2
CLDN1
GSN
C8B
RNF114
ASNA1
TF
CTSC
PSMB9
SNTB2
MTHFD1L
ACP2
KIF1B
MED16
TMEM173
ACAT1
UBLCP1
LRRFIP2
CBLB
SLC3A2
SYNE2
UBAP2
LUZP1
SEC11C
SLC27A3
CSRP2
PRKCDBP
IQGAP2
BSDC1
FKBP15
NASP
VRK1
DHX36
DPYSL2
HLA-C
MYL6
PPM1F
PTPN12
GOLT1B
CALR
MCM2
PLS1
MYO1B
SELO
ACOT7
SERPING1
AGTRAP
BLMH
GRWD1
NUDT5
DFFB
LMTK2
PIP4K2A
ARHGDIB
PDLIM5
SBDS
NOL11
C1orf122
XRCC1
PTK7
BLVRA
NFKB2
SMEK1
DNAJB4
CD44
CIRH1A
TK2
CDC27
MYH9
ERCC3
HP
SRP19
PPP2R5E
TBCD
ALB
RNF213
RRBP1
TRIM65
RNGTT
SCYL1
CLEC3B
NOL10
DIMT1
MTFMT
CETN2
ERAL1
PTP4A2
IDI1
ITIH1
VCL
GMFG
BST1
TUBB6
TP53I3
AATF
ASPSCR1
COLGALT1
ARL2
SERPINB8
EXOSC2
CNN2
RPS6KB1
C1orf198
INPPL1
RFT1
FBXO7
KNG1
ZNF207
CLPTM1L
MYO18A
TPP1
WLS
ZCCHC8
SH3BGRL3
C11orf68
CNPY4
CPSF2
TAGLN2
MED30
RECQL
CAPG
ACAD9
ARAP1
ERC1
CARHSP1
MAP7D1
TFRC
ANXA2
KRT1
ERLEC1
WDR46
TSEN34
ISG15
SRPRB
SEL1L
TAF4
INPP4A
AGPS
AZGP1
DUSP3
ATG3
LAP3
SNX8
VTN
GPN1
NOL7
ELF3
FKBP9
RFC5
DIEXF
SERPINC1
APOE
ZFAND1
NID2
RANBP1
DNAJC17
MANF
EPB41L2
TRAF2
ARHGEF2
BRAT1
NMT1
SEC23A
SSR4
CD276
APOA1
LRRC59
MGST3
LAMB1
LXN
PPFIBP1
RRM2B
STAT2
RBM28
IKBKG
ACTBL2
AIDA
RBFOX2
HSPA5
CSNK2A2
F2
VAT1
BMS1
CRIP2
CFB
TBCE
OS9
RBP4
CDV3
UBE2R2
NAMPT
JMJD6
QKI
XPO5
TTR
NFU1
A2M
F13A1
NOP16
CCNH
C3
PCNA
SNX9
SEC24A
PRCP
SERPINA4
TUBB3
HDLBP
MAP4
ARHGAP1
LPP
MACF1
TXNDC5
ACSL3
ACLY
SUB1
GC
PRKAR1A
ITIH4
INTS2
EXOSC5
CPOX
ACAP2
SERPINB6
HTRA2
EEF1B2
YARS
UBQLN4
CHMP4A
PPT1
GARS
H1F0
NECAP2
PEA15
DDX18
PDIA6
SURF4
OGFR
CACYBP
C4BPA
DDX21
GTF2E1
SFN
CP
OSTF1
CNN3
MYO1E
CLU
WDR36
PICALM
HSP90B1
LAMC1
PPP1R10
GYS1
IRGQ
LYAR
EIF2AK2
SUN2
ACTG1
EIF2B3
CTSZ
NCK1
HMGB3
BOP1
TUBB
GNAI2
SUPT16H
CFL1
MAN2B1
PRRC2A
FAM49B
IPO9
ACTN4
GPX4
SMAP2
MTX1
C19orf10
NAP1L1
USP10
PCBP1
C1orf123
HPRT1
EIF2B4
PSMG1
PTPN1
MDH1
PPM1G
DCAF7
ATL3
TRADD
DNAJC7
UBQLN1
TMEM43
DUT
PDPR
EDF1
SEC61G
CTPS1
SSU72
PAK2
NRD1
ARHGDIA
SRM
EEF1D
DYNC1LI1
RAB7A
MESDC2
GRB2
EIF3B
TARS
PRPS2
EHD1
MSN
ATXN2L
PRPF4
SFXN3
LARP4B
DRAP1
CANX
PARP1
SND1
TOMM22
XRN2
ADAR
PCYT1A
TUBA4A
RPLP2
PFN1
PPP2R4
ARPC3
SNX2
PLIN3
UGP2
ZC3HAV1
RUVBL2
CSNK2A1
GDI1
SFXN1
FXR1
UFM1
RPL18
ARPC4
PDCD5
TPD52L2
EIF3G
EIF4A1
MAPK1
TUBA1C
RPL30
KPNA4
CAPZA2
ARCN1
PABPC1
DDX5
