# Supplementary material for: H3K18la-PSMG1 Axis in Bladder Cancer Progression: Curcumin as a Therapeutic Candidate
Source: Int J Biol Sci. 2026 May 29;22(11):5953–68. doi: 10.7150/ijbs.135180 (PMC13282777; doi:10.7150/ijbs.135180)
Supplement: Supplementary file 3 — Supplementary tables. [file ijbsv22p5953s3.zip › Table S3-MIBC.xlsx]

## Sheet: Table S3-MIBC.RGs
TFDP1
LOXL4
TMCO6
MSR1
ITGB7
FCGR2A
LRP4
CDCA2
MAGEC2
SLC15A3
CHD6
S100A8
TYMP
S100A9
GRB10
CELSR2
SLIT3
PDLIM7
MCTP2
FIG4
IFI30
ITGAM
NUSAP1
CDCA5
RSPRY1
FERMT3
HLA-DRA
SP110
MZB1
HLA-DRB1
FTL
ANXA6
CCNB1
PTPRC
PLCG2
CD14
GIMAP8
ITGAL
ITGB2
LYZ
IL4I1
WIPF1
ANXA5
MNDA
DOCK2
STAT1
LRRC8C
PLTP
C1QC
STAB1
LCP1
KLC3
SERPINA1
CORO1A
CELF2
KCTD12
VIM
C1QB
CDKN2A
GPX7
HLA-A
HLA-B
PLXDC2
MCL1
PHGDH
RNASE2
ASRGL1
ACP5
RRN3
MCM6
GIMAP4
RWDD4
TK1
MCM5
ZYX
PLEK
TRIM47
MCM7
TACC3
SOD2
RRAS
PECAM1
EPB41L3
SRPX2
IFIH1
GPSM3
CD163
UBE2L6
CD55
CCDC50
SAMD9
SMC4
ENTPD1
TAP1
KPNA2
PLD3
ARHGAP4
CMIP
CD81
TSEN2
MCM4
LIPA
NDE1
STMN1
CD82
EMILIN2
MCM3
MYO1G
CFI
CMPK2
CFH
OASL
C2
CDC34
TNS3
PLEKHO2
GCA
MSH6
GPRC5A
CTSL
IFI35
TBC1D2B
RAB31
TAP2
ANPEP
UHRF1
CD74
DNMT1
CXXC1
HLA-E
MPP1
SNCA
PARP14
FKBP11
RNF114
CTSC
PSMB9
ACP2
ACAT1
CBLB
SEC11C
IQGAP2
NASP
VRK1
HLA-C
CALR
MCM2
SERPING1
GRWD1
NUDT5
PIP4K2A
ARHGDIB
NOL11
NFKB2
DNAJB4
TK2
ALB
NOL10
IDI1
GMFG
EXOSC2
CNN2
TPP1
SH3BGRL3
TAGLN2
RECQL
TFRC
ISG15
ATG3
LAP3
RFC5
APOE
RANBP1
NMT1
RRM2B
STAT2
RBM28
CFB
OS9
XPO5
F13A1
C3
PCNA
PRCP
LPP
TXNDC5
PDIA6
CP
CTSZ
NCK1
TUBB
SUPT16H
SMAP2
MTX1
PSMG1
PTPN1
PPM1G
ATL3
DUT
SEC61G
EEF1D
GRB2
MSN
PRPF4
LARP4B
CANX
PARP1
SND1
XRN2
ADAR
ARPC4
PDCD5
TUBA1C
