# Supplementary material for: H3K18la-PSMG1 Axis in Bladder Cancer Progression: Curcumin as a Therapeutic Candidate
Source: Int J Biol Sci. 2026 May 29;22(11):5953–68. doi: 10.7150/ijbs.135180 (PMC13282777; doi:10.7150/ijbs.135180)
Supplement: Supplementary file 3 — Supplementary tables. [file ijbsv22p5953s3.zip › Table S5-Model genes.xlsx]

## Sheet: Table S5-Model genes
genes
FTL
TUBA1C
TFRC
SND1
PHGDH
SUPT16H
CALR
VIM
RAB31
ANXA5
MSH6
TSEN2
NDE1
TPP1
ACAT1
S100A8
OS9
XPO5
ATL3
PLD3
PSMG1
PDIA6
RECQL
S100A9
MCM2
GPX7
PLXDC2
IDI1
F13A1
ITGB7
DNAJB4
ANPEP
CDCA2
ANXA6
