# Supplementary material for: H3K18la-PSMG1 Axis in Bladder Cancer Progression: Curcumin as a Therapeutic Candidate
Source: Int J Biol Sci. 2026 May 29;22(11):5953–68. doi: 10.7150/ijbs.135180 (PMC13282777; doi:10.7150/ijbs.135180)
Supplement: Supplementary file 3 — Supplementary tables. [file ijbsv22p5953s3.zip › Table S6-Model genes uniCox.csv]

gene	HR	HR.95L	HR.95H	pvalue
SND1	1.586352609	1.202919802	2.0920053	0.001080451
CALR	1.421080384	1.11094521	1.817793928	0.005149745
PSMG1	1.354130118	1.103259132	1.66204686	0.003731717
DNAJB4	1.330269372	1.122536725	1.576444284	0.000986736
XPO5	1.329716546	1.061683382	1.665417508	0.013097412
ACAT1	1.325478694	1.091999295	1.608878117	0.004369055
SUPT16H	1.321374001	1.07257819	1.627880623	0.008837898
ANXA5	1.305052912	1.134446308	1.501316626	0.000195539
TPP1	1.297250269	1.067719467	1.576123984	0.00880579
OS9	1.295628563	1.042664767	1.609964609	0.019441965
PLD3	1.290036885	1.072224387	1.552095985	0.006954272
PDIA6	1.276201736	1.071053061	1.52064443	0.006378433
ATL3	1.267669162	1.054581934	1.523812473	0.011538657
IDI1	1.255134464	1.04484068	1.507753816	0.015149268
MSH6	1.252683774	1.050619957	1.493610156	0.012067635
NDE1	1.240958432	1.047794673	1.469732447	0.0123916
PHGDH	1.207610034	1.081191041	1.348810652	0.000827023
TUBA1C	1.195230884	1.003174581	1.424056085	0.045996229
RECQL	1.193391944	1.021300715	1.39448089	0.026064811
FTL	1.1930166	1.009628468	1.40971521	0.038219607
TFRC	1.186254086	1.050034603	1.340145128	0.006060937
VIM	1.170693119	1.054032421	1.300265867	0.003255731
ANXA6	1.16374941	1.052663965	1.286557472	0.003049947
CDCA2	1.162149051	1.000775859	1.349543361	0.048823248
MCM2	1.141173198	1.01082138	1.288334708	0.032852148
GPX7	1.128290923	1.000728087	1.272114197	0.048626289
PLXDC2	1.127191709	1.003408499	1.266245154	0.04366469
RAB31	1.124856261	1.005583567	1.25827594	0.03965478
F13A1	1.123153808	1.033782151	1.220251748	0.006045423
ANPEP	1.121216739	1.032780505	1.217225702	0.006344659
S100A8	1.051363769	1.008679674	1.095854119	0.017853054
S100A9	1.051058959	1.000576976	1.104087903	0.047375008
TSEN2	0.796364056	0.648771684	0.977532969	0.029462486
ITGB7	0.700900049	0.57045373	0.86117568	0.000718516
