# Supplementary material for: H3K18la-PSMG1 Axis in Bladder Cancer Progression: Curcumin as a Therapeutic Candidate
Source: Int J Biol Sci. 2026 May 29;22(11):5953–68. doi: 10.7150/ijbs.135180 (PMC13282777; doi:10.7150/ijbs.135180)
Supplement: Supplementary file 3 — Supplementary tables. [file ijbsv22p5953s3.zip › Table S6-Model genes uniCox.xlsx]

## Sheet: Table S6-Model genes uniCox
gene	HR	HR.95L	HR.95H	pvalue
SND1	1.58635	1.20292	2.09201	0.00108045
CALR	1.42108	1.11095	1.81779	0.00514974
PSMG1	1.35413	1.10326	1.66205	0.00373172
DNAJB4	1.33027	1.12254	1.57644	0.000986736
XPO5	1.32972	1.06168	1.66542	0.0130974
ACAT1	1.32548	1.092	1.60888	0.00436906
SUPT16H	1.32137	1.07258	1.62788	0.0088379
ANXA5	1.30505	1.13445	1.50132	0.000195539
TPP1	1.29725	1.06772	1.57612	0.00880579
OS9	1.29563	1.04266	1.60996	0.019442
PLD3	1.29004	1.07222	1.5521	0.00695427
PDIA6	1.2762	1.07105	1.52064	0.00637843
ATL3	1.26767	1.05458	1.52381	0.0115387
IDI1	1.25513	1.04484	1.50775	0.0151493
MSH6	1.25268	1.05062	1.49361	0.0120676
NDE1	1.24096	1.04779	1.46973	0.0123916
PHGDH	1.20761	1.08119	1.34881	0.000827023
TUBA1C	1.19523	1.00317	1.42406	0.0459962
RECQL	1.19339	1.0213	1.39448	0.0260648
FTL	1.19302	1.00963	1.40972	0.0382196
TFRC	1.18625	1.05003	1.34015	0.00606094
VIM	1.17069	1.05403	1.30027	0.00325573
ANXA6	1.16375	1.05266	1.28656	0.00304995
CDCA2	1.16215	1.00078	1.34954	0.0488232
MCM2	1.14117	1.01082	1.28833	0.0328521
GPX7	1.12829	1.00073	1.27211	0.0486263
PLXDC2	1.12719	1.00341	1.26625	0.0436647
RAB31	1.12486	1.00558	1.25828	0.0396548
F13A1	1.12315	1.03378	1.22025	0.00604542
ANPEP	1.12122	1.03278	1.21723	0.00634466
S100A8	1.05136	1.00868	1.09585	0.0178531
S100A9	1.05106	1.00058	1.10409	0.047375
TSEN2	0.796364	0.648772	0.977533	0.0294625
ITGB7	0.7009	0.570454	0.861176	0.000718516
